# Supplementary material for: Room-temperature low-threshold avalanche effect in stepwise van-der-Waals homojunction photodiodes
Source: Nat Commun. 2024 Apr 29;15:3639. doi: 10.1038/s41467-024-47958-2 (PMC11059283; doi:10.1038/s41467-024-47958-2)
Supplement: Supplementary file 3 — Source Data [file 41467_2024_47958_MOESM3_ESM.zip]

Archive with 6 entries (6 files):
- Source Data Figure 4.xlsx
- Source Data Figure 5.xlsx
- Source Data Figure 1.xlsx
- Source Data Figure 2.xlsx
- Source Data Figure 3.xlsx
- Source Data Figure 3d.073
