# Supplementary material for: Room-temperature low-threshold avalanche effect in stepwise van-der-Waals homojunction photodiodes
Source: Nat Commun. 2024 Apr 29;15:3639. doi: 10.1038/s41467-024-47958-2 (PMC11059283; doi:10.1038/s41467-024-47958-2)
Supplement: Supplementary file 3 — Source Data [file 41467_2024_47958_MOESM3_ESM.zip › Source Data Figure 4.xlsx]

## Sheet: Figure 4a
2.03452e-05	5.08629e-05	5.08629e-05	4.57767e-05	8.13805e-05	5.59492e-05	2.03452e-05	-2.03451e-05	7.62944e-05	2.03451e-05	8.6467e-05	-3.3333e-11	0.000111898	2.03451e-05	5.59493e-05	-1.01726e-05	5.0863e-05	0.000111898	2.54315e-05	9.1553e-05	9.15532e-05	6.61216e-05	3.5604e-05	6.10355e-05	0.000132243	7.1208e-05	5.08629e-05	7.62943e-05	5.59492e-05	9.66394e-05	7.62944e-05	7.62943e-05	8.13804e-05	0.000127157	6.10355e-05	6.61216e-05	9.66396e-05	7.1208e-05	7.62943e-05	0.000106812	0.000122071	7.62943e-05	0.000106812	9.15532e-05	5.59491e-05	0.000101726	4.57766e-05	4.57765e-05	9.15533e-05	6.61218e-05
0.000111898	3.05178e-05	6.61216e-05	7.1208e-05	6.61218e-05	9.15532e-05	8.13805e-05	4.06903e-05	2.54315e-05	3.05177e-05	-1.5259e-05	0.000111898	2.54314e-05	4.06903e-05	8.13806e-05	9.15532e-05	0	7.1208e-05	2.03452e-05	8.64669e-05	0.000111898	6.61218e-05	3.5604e-05	6.61219e-05	4.06903e-05	0.000106812	3.05178e-05	6.61218e-05	5.08629e-05	0.000111898	6.10355e-05	0.000106812	9.66394e-05	6.10354e-05	0.000142416	-3.05178e-05	6.10355e-05	0.000106812	5.08623e-06	2.03452e-05	2.54315e-05	0.000132243	7.62942e-05	4.57765e-05	8.64669e-05	5.59492e-05	9.15532e-05	8.13807e-05	0.000122071	0.000122071
5.08629e-05	-2.03451e-05	-1.52589e-05	5.59492e-05	6.61218e-05	1.52589e-05	-3.56041e-05	-5.0863e-06	7.62942e-05	0.000116985	1.52589e-05	-5.0864e-06	-2.03452e-05	5.0863e-06	0.000152589	5.08628e-05	3.05177e-05	5.59492e-05	8.13806e-05	9.66396e-05	6.10355e-05	0.000111898	0.000132244	7.62943e-05	4.06904e-05	1.01726e-05	0.000101726	8.13806e-05	0.000193279	2.03452e-05	5.59492e-05	7.1208e-05	9.66394e-05	5.59492e-05	2.54315e-05	7.1208e-05	3.05177e-05	0.000127157	9.66395e-05	4.57766e-05	0.000106812	2.03452e-05	9.66394e-05	8.13806e-05	7.62944e-05	0.000106812	-2.03451e-05	0.000122071	8.64669e-05	2.54313e-05
1.01726e-05	7.12081e-05	7.1208e-05	9.66393e-05	7.62944e-05	8.13806e-05	0.000111898	7.62943e-05	8.13807e-05	3.05177e-05	8.64671e-05	-2.03452e-05	5.08628e-05	6.10354e-05	3.56041e-05	7.62943e-05	7.62943e-05	0.000106812	5.0863e-06	8.13807e-05	6.61217e-05	0.000122071	0.000111898	0.000101726	3.56041e-05	7.62942e-05	6.10355e-05	1.52589e-05	0.000106812	3.05177e-05	8.13807e-05	6.10356e-05	0.000152589	3.05178e-05	5.0863e-06	0.000111898	7.12081e-05	9.15531e-05	0.000132243	4.06903e-05	0.000122071	7.62943e-05	5.59491e-05	0.000101726	9.15532e-05	0	7.62943e-05	6.10355e-05	0.000132244	4.06903e-05
7.1208e-05	1.52589e-05	5.59492e-05	5.08633e-06	8.13805e-05	0.000132243	9.15532e-05	4.06904e-05	9.15531e-05	7.12081e-05	5.59492e-05	0.000106812	7.1208e-05	3.56041e-05	3.05176e-05	0.000127157	0.000147502	2.54315e-05	0.000122071	5.59492e-05	3.5604e-05	3.05177e-05	0.000132244	2.54313e-05	0.000122071	5.08629e-05	4.06903e-05	8.13807e-05	0	6.10355e-05	0.000101726	4.06902e-05	9.15531e-05	7.62942e-05	5.59492e-05	9.15532e-05	8.13807e-05	0.000116985	0.000106812	6.10354e-05	4.57766e-05	0.000106812	6.61218e-05	5.0863e-06	2.03452e-05	0.000111898	0.000101726	1.52588e-05	0.000127157	9.66394e-05
9.66393e-05	1.52589e-05	5.59492e-05	3.05177e-05	9.66394e-05	6.61217e-05	9.15532e-05	2.03452e-05	0.000111898	7.62944e-05	2.03451e-05	9.66395e-05	3.05177e-05	0.000106812	3.05178e-05	6.10355e-05	9.66395e-05	1.52589e-05	1.01726e-05	6.61218e-05	0.000142416	3.05178e-05	8.13806e-05	0.000116985	5.59492e-05	1.01726e-05	0.000132243	3.05177e-05	9.66395e-05	9.15533e-05	8.13806e-05	0.000101726	0.00013733	7.62944e-05	0.000127157	0.000132243	5.59492e-05	0.000116985	4.57767e-05	0.000116985	9.66396e-05	0.000127157	7.12081e-05	5.59492e-05	0.000101726	0.000122071	0.000142416	0.000106812	0.00013733	0.000122071
5.08629e-05	0.000101726	6.10355e-05	5.08629e-05	0.000101726	8.64669e-05	9.66395e-05	5.59491e-05	1.52589e-05	0.000101726	4.57767e-05	6.10355e-05	4.06903e-05	0.000111898	6.10355e-05	6.61217e-05	0.000127157	4.57766e-05	2.03452e-05	2.03452e-05	0.000132243	9.66395e-05	0.00013733	9.66394e-05	0.000101726	0.000101726	9.66395e-05	0.000116985	0.000122071	3.56041e-05	0.000122071	7.62944e-05	0.000157675	6.10355e-05	0.000101726	9.15533e-05	0.000142416	9.15532e-05	0.000142416	0.000167848	2.54314e-05	3.56041e-05	3.56041e-05	0.000101726	9.15533e-05	6.10354e-05	2.54314e-05	6.61217e-05	8.64668e-05	0.000132244
8.13806e-05	3.3333e-11	4.06904e-05	9.66395e-05	3.05178e-05	8.13806e-05	9.15532e-05	7.12081e-05	0.000116984	0.000132244	0.000127157	8.13805e-05	0.000142416	3.05178e-05	0.00013733	8.64668e-05	8.13807e-05	1.01726e-05	-5.59492e-05	0.000122071	0.000101726	0.000106812	0.000106812	0.000127157	8.13805e-05	0.000132244	0.000116985	0.000116985	8.13805e-05	5.08629e-05	0.000116985	6.61218e-05	2.54314e-05	7.1208e-05	0.000106812	6.61218e-05	0.000167847	2.54313e-05	8.64669e-05	0.000101726	9.66395e-05	0.000111898	0.000127157	8.6467e-05	0.000101726	0.000172934	0.000111898	8.64669e-05	3.5604e-05	0.000152589
8.13806e-05	6.61219e-05	5.59492e-05	7.62944e-05	8.13806e-05	0	0.000106812	3.56039e-05	0.000106812	5.0863e-06	0.000111898	5.0863e-06	9.66394e-05	0.000106812	0.000162761	6.61216e-05	7.12081e-05	5.59491e-05	8.13807e-05	0.00013733	0.000172934	-5.08643e-06	0.000152589	0.000116985	0.000142416	6.61218e-05	0.000101726	8.6467e-05	0.000101726	3.05178e-05	0.000147503	7.62943e-05	2.54315e-05	9.15533e-05	6.61217e-05	0.000142416	7.62944e-05	0.000183106	9.15531e-05	7.62944e-05	7.12081e-05	6.10356e-05	0.000106812	0.000101726	0.000167848	0.000116985	0.000111898	8.13807e-05	0.000101726	0.000116985
9.66395e-05	0.00013733	0.000101726	8.64668e-05	9.66395e-05	9.66395e-05	5.59492e-05	5.0863e-06	5.59492e-05	7.12081e-05	2.54315e-05	9.66397e-05	4.57766e-05	9.15533e-05	0.000101726	0.000101726	8.64669e-05	7.62944e-05	7.12081e-05	7.1208e-05	6.10356e-05	0.00013733	0.00013733	0.000122071	0.000101726	0.00013733	0.000106812	0.000116985	0.000116985	6.10356e-05	7.1208e-05	3.05177e-05	0.000147502	8.13807e-05	6.61218e-05	8.64669e-05	0.000101726	9.15532e-05	0.000162761	0.000152589	0.000111898	0.000132243	0.000132244	0.000172934	0.000167848	0.000111898	7.62944e-05	5.08629e-05	0.000127157	0.000116985
-2.03452e-05	7.62944e-05	9.66394e-05	9.15532e-05	9.15533e-05	6.61216e-05	2.54314e-05	9.15532e-05	0.000122071	4.06903e-05	0.000183106	0.000116985	0.000142416	0.000167848	0.000101726	0.000152589	5.08629e-05	0.000142416	0.000101726	0.000101726	4.57766e-05	0.00013733	0.000142416	0.000101726	8.64668e-05	0.000127157	0.000106812	0.000162761	9.66396e-05	0.000147502	0.000106812	8.64668e-05	9.15533e-05	0.000106812	9.66395e-05	0.000132243	0.00013733	9.15533e-05	0.000132244	9.66394e-05	0.000101726	0.000157675	2.03451e-05	0.000142416	0.000101726	5.59491e-05	0.000142416	6.10356e-05	9.66395e-05	0.000122071
0.000106812	-2.03451e-05	7.62943e-05	7.62943e-05	0.000142416	0.000106812	0.000116985	0.000111898	0.000111898	0.000111899	0.000106812	9.66394e-05	0.000116985	6.61216e-05	8.64669e-05	7.1208e-05	0.000127157	9.66395e-05	8.13808e-05	0.000106812	0.000147502	5.59492e-05	0.000101726	5.08628e-05	8.64671e-05	0.000157675	8.64669e-05	0.000152589	0.000101726	7.62943e-05	0.000162761	0.000152589	0.000106812	0.000162761	0.000147502	8.13806e-05	9.15531e-05	0.00017802	0.000106812	0.000157675	8.6467e-05	0.000142416	5.0863e-06	0.000127157	5.59492e-05	9.66395e-05	0.000167848	0.000152589	0.000122071	8.13807e-05
5.08628e-05	0.000116985	0.000116985	5.08629e-05	0.000101726	8.64669e-05	0.000142416	0.000188193	6.61217e-05	0.00013733	0.000147503	0.000127157	7.12081e-05	0.000106812	0.000116985	0.000142416	2.03452e-05	0.000193279	0.000167848	9.66395e-05	0.000147502	9.66395e-05	0.000122071	0.000106812	0.000147502	0.00017802	0.000152589	6.61218e-05	0.000198365	0.00013733	7.12081e-05	0.00017802	0.000111898	0.00013733	0.000132244	0.000198365	0.000152589	0.000127157	0.000106812	9.66396e-05	0.000111898	0.000122071	0.000122071	0.000152589	6.10355e-05	1.52589e-05	0.000269574	0.000127157	0.000147502	0.000162761
0.000101726	0.000106812	6.61218e-05	5.08629e-05	0.00013733	0.000116985	0.000162761	0.000132244	7.12081e-05	0.000116985	0.000101726	0.000116985	0.000116985	0.000127157	8.13807e-05	0.000101726	0.00013733	8.64669e-05	0.000116985	0.000106812	0.000111898	5.59492e-05	0.000213624	0.000116985	0.000132244	0.000127157	0.000157675	0.000203452	0.000132244	0.000101726	0.000111899	0.000167848	7.62943e-05	0.000127157	0.000142416	0.00017802	9.66396e-05	0.000132244	0.00017802	0.000122071	0.000162761	0.000198365	0.000167848	0.000157675	0.000289919	6.61218e-05	0.000162761	0.00027466	0.000198365	0.00013733
5.0863e-06	0.000111898	0.000223797	1.52588e-05	0.000101726	0.000162761	0.000147502	0.000111898	0.000116985	0.000157675	6.61218e-05	0.000111898	0.000132244	0.000116985	9.66395e-05	0.000106812	0.000101726	0.00017802	0.000193279	3.56041e-05	0.000162761	0.000132243	0.000111898	0.000106812	0.00017802	0.000167848	0.000183107	0.000147502	0.000203452	0.000183106	0.000167847	0.000127157	0.000203452	0.000167848	9.66396e-05	0.000193279	0.000193279	0.000249228	0.000111898	0.000167848	0.00013733	0.00013733	0.000193279	0.000111899	0.000198365	5.08629e-05	0.000142416	0.000193279	0.000127157	0.000208538
2.03451e-05	8.64669e-05	0.000142416	8.13807e-05	9.15533e-05	4.57766e-05	0.000142416	0.000132243	4.57767e-05	0.000152589	0.000142416	0.000152589	0.000172934	0.000132244	0.000152589	4.06903e-05	0.00017802	0.000183106	0.000106812	0.000147503	0.000167848	0.000147503	0.000198365	0.000127157	0.00017802	0.000203452	0.000132244	0.000152589	0.000183106	0.000152589	0.000162761	0.000162761	0.000116985	0.000233969	0.00017802	0.000122071	0.000188193	0.000239056	0.000228883	0.000167848	0.000157675	0.000162761	0.000172934	4.06903e-05	0.000142416	0.000101726	0.000183107	6.61218e-05	0.000305177	0.000213624
3.05178e-05	4.57765e-05	9.15531e-05	0.000132244	0.00017802	0.000132243	8.64668e-05	0.000147502	0.000106812	0.000111898	0.000167848	0.00013733	0.000167848	0.000147502	0.000172934	0.000147503	0.000152589	0.000284833	0.00013733	0.000157675	0.000228883	0.000213624	0.000147502	0.000167848	0.000183106	0.000152589	0.000162761	0.000172934	0.000142416	0.000127157	0.000208538	0.00013733	0.000147502	0.000183107	0.000122071	0.000193279	9.15533e-05	0.000188193	0.000147502	0.000183107	0.000157675	0.000162761	0.000198366	0.000228883	0.00013733	0.000116985	0.00013733	0.000198365	0.000142416	0.000172934
4.06904e-05	8.64669e-05	0.000116985	0.000152589	0.000188193	7.12081e-05	0.000142416	0.000111898	0.000147502	0.000122071	0.000152589	0.000147502	0.000183107	0.000127157	0.000157675	0.000208538	0.000198365	0.000208538	0.000193279	0.000167847	0.000203452	0.000152589	0.000193279	0.000162761	0.000213624	0.000147503	0.000147502	0.000188193	0.00027466	0.000218711	0.000218711	0.000142416	0.000213624	0.000198365	0.000157675	0.00013733	0.000223797	0.00021871	0.000172934	0.000223797	0.000147503	0.000132244	0.000172934	0.00017802	0.000127157	0.000193279	0.000142416	0.000127157	0.000116985	0.000310264
9.15533e-05	0.000122071	0.00013733	0.000167848	0.000132244	0.000132244	0.000106812	0.000142416	0.000132244	0.000167848	0.00017802	0.000198365	9.15532e-05	0.000203452	0.000213624	0.000208538	0.000147502	0.000183107	0.000183107	0.000203452	0.000183106	0.000188193	0.000208538	0.000284832	0.000244142	0.000249228	0.000213624	0.000208538	0.00021871	0.000223797	0.000172934	0.000193279	0.000198365	0.000142416	0.000279746	0.000198366	0.000157675	0.000223797	9.66397e-05	0.000213624	0.000172934	0.000152589	0.000188193	0.000233969	0.000198365	0.000203452	0.000167848	0.000198365	0.000172934	0.000147502
5.08629e-05	6.10355e-05	0.000132243	0.000111898	0.00017802	8.13806e-05	0.000101726	0.00017802	0.000152589	0.000142416	0.000183106	0.000172934	0.000193279	0.000223797	0.000218711	0.00017802	0.000203452	0.000167848	0.000264487	0.000218711	0.000193279	0.000279746	0.000259401	0.000208538	0.000228883	0.000228883	0.00013733	0.000198365	0.000142416	0.000244142	0.000249229	0.000249228	0.000208538	0.000284832	0.000223797	0.000193279	0.000228883	0.00023397	0.000218711	0.000249228	0.000213624	0.000198366	0.000254315	0.000152589	0.000193279	0.000157675	0.000157675	0.000127157	0.00017802	0.000198366
-1.01727e-05	0.000162761	0.000254315	0.000193279	0.000127157	0.000188193	0.000152589	0.000198365	0.000111898	0.00017802	0.000198366	0.000188193	0.000183107	0.000203452	0.000193279	0.000188193	0.000213624	0.000218711	0.000198365	0.000249228	0.000254315	0.000269574	0.000244142	0.000228883	0.000218711	0.000264487	0.000284832	0.000289919	0.000249228	0.000305177	0.000279746	0.00027466	0.000269573	0.000279746	0.000223797	0.000295005	0.000162761	0.000228883	0.000295005	0.000254315	0.000203452	0.000259401	0.000188193	0.000188193	0.000203452	0.000213624	0.000157675	0.000213624	0.00017802	0.000183107
0.000127157	0.000193279	0.000147503	0.000122071	0.000223797	0.000162761	0.000208538	0.000254315	0.000152589	0.000208538	0.00023397	0.000208538	0.000193279	0.000249228	0.000208538	0.000244142	0.000295005	0.000244142	0.000300091	0.000254315	0.000264487	0.000289919	0.000279746	0.000279746	0.000259401	0.000244142	0.000305178	0.000340782	0.000223797	0.000244142	0.000310264	0.000305177	0.000310264	0.00027466	0.000213624	0.000279746	0.000300091	0.000249228	0.000254314	0.000254314	0.000249228	0.00027466	0.000228883	0.000101726	0.000259401	0.000198365	0.000254314	0.000233969	0.000259401	0.000239056
8.6467e-05	0.000152589	0.000147502	0.000213624	0.000203452	0.000218711	0.000172934	0.000325522	0.000239056	0.000279746	0.00023397	0.000167848	0.000239056	0.000295005	0.000132244	0.000269574	0.000259401	0.000198365	0.000264487	0.00031535	0.000284832	0.000269573	0.000289919	0.000218711	0.000320436	0.000279746	0.000310264	0.00035604	0.000330609	0.000320436	0.000284832	0.000295005	0.000259401	0.000284832	0.000320436	0.000279746	0.000279746	0.000345867	0.000300091	0.000279746	0.000198365	0.000233969	0.00017802	0.000305177	0.00031535	0.000259401	0.000249228	0.000233969	0.000193279	0.00021871
0.000127157	0.000188193	0.000162761	0.000239056	0.000203452	0.000279746	0.000223797	0.000259401	0.000239056	0.000228883	0.000259401	0.000320436	0.000269573	0.000295005	0.000213624	0.000264487	0.00023397	0.000289919	0.000228883	0.000233969	0.000376385	0.000259401	0.000305177	0.000335695	0.000269574	0.000284832	0.00031535	0.00031535	0.000295005	0.00031535	0.000310264	0.000279746	0.000284832	0.000366213	0.000330609	0.000254314	0.00035604	0.000279746	0.000310264	0.000284832	0.000279746	0.000213624	0.000305177	0.000284832	0.000249228	0.000244142	0.000305177	0.000213624	0.000244142	0.000132244
0.000127157	0.000254315	0.000193279	0.000162761	0.000188193	0.000213624	0.000218711	0.000233969	0.000218711	0.000183107	0.000259401	0.000193279	0.000233969	0.000284832	0.000289918	0.000335695	0.000289918	0.00027466	0.000254314	0.000350954	0.000254315	0.000340781	0.000300091	0.000350954	0.000366213	0.00027466	0.000335695	0.000325523	0.000340781	0.000305178	0.000356041	0.000366213	0.000340781	0.000350954	0.000361126	0.000356041	0.000300091	0.000356041	0.000335695	0.000289919	0.000300091	0.000269573	0.000289919	0.000340782	0.000264487	0.000239056	0.000167848	0.000147503	0.000193279	0.00013733
0.000116985	0.000142416	0.000188193	0.000208538	0.000218711	0.000233969	0.000279746	0.000269573	0.000284832	0.000233969	0.000305177	0.00027466	0.000244142	0.000284832	0.000289918	0.000300091	0.000371299	0.000295005	0.000350954	0.000376385	0.000325523	0.000350954	0.000310264	0.000417076	0.000361127	0.000432335	0.000371299	0.000350954	0.000371299	0.00041199	0.000366213	0.000401817	0.000422163	0.00041199	0.000325523	0.000427248	0.00041199	0.000376385	0.000371299	0.000335695	0.000381471	0.000350954	0.00031535	0.000249228	0.000213624	0.000228883	0.000127157	6.61217e-05	0.000203452	9.66396e-05
6.61217e-05	0.000172934	0.000264487	0.000249229	0.000218711	0.000279746	0.000325522	0.000259401	0.00035604	0.00027466	0.000295005	0.000233969	0.000350954	0.000295005	0.000300091	0.000366213	0.000340781	0.00031535	0.000320436	0.000386558	0.000437421	0.000381472	0.00041199	0.000406904	0.000406903	0.000462852	0.000417076	0.000483198	0.000432335	0.000432335	0.000422163	0.000391645	0.00045268	0.000401817	0.000437422	0.000366213	0.000462852	0.000366213	0.000345868	0.000422162	0.000411989	0.000340782	0.000330609	0.000259401	0.000208538	0.000244142	0.000157675	0.000167848	9.66395e-05	9.66395e-05
0.000116985	0.000239056	0.000233969	0.000249228	0.000295005	0.000284832	0.000289918	0.000330609	0.000295005	0.000366213	0.0003713	0.000167848	0.000386558	0.00041199	0.000350954	0.000366213	0.000406903	0.00041199	0.000391644	0.000381472	0.00045268	0.00045268	0.000417076	0.000462853	0.000417076	0.000447594	0.000447594	0.000437421	0.00049337	0.000462852	0.000467939	0.00049337	0.000473025	0.000498457	0.000478111	0.000427248	0.000432335	0.000488284	0.000417076	0.000401817	0.000447594	0.00041199	0.000376386	0.00031535	0.000203452	0.000162761	0.000198366	0.000193279	0.000239056	0.000183106
3.5604e-05	0.000142416	0.000188193	0.000213624	0.000228883	0.000284832	0.000228883	0.000254315	0.000335695	0.000279746	0.000289919	0.000335695	0.000340781	0.00035604	0.000350954	0.000381472	0.000350954	0.000386558	0.0003713	0.000462853	0.000391645	0.000467939	0.000401817	0.000518802	0.000437421	0.000462853	0.000518802	0.000361126	0.000559493	0.000513716	0.000498457	0.000523888	0.000503543	0.000554406	0.00049337	0.000523888	0.000518802	0.000503543	0.000467939	0.000473025	0.000483198	0.000427249	0.000376386	0.000269573	0.000259401	0.000264488	0.000162761	0.000223797	0.000162761	0.000203452
5.0863e-06	0.000198365	0.000213624	0.000228883	0.000218711	0.000284832	0.000310264	0.000320436	0.000289919	0.000259401	0.000330609	0.000325523	0.000361127	0.000350954	0.000345868	0.000401817	0.000376386	0.000432335	0.000457766	0.000534061	0.000478112	0.000493371	0.000508629	0.000508629	0.000473025	0.000518802	0.000488284	0.000503543	0.000569665	0.000584924	0.00059001	0.000584924	0.000610355	0.000600183	0.000584924	0.000574751	0.000569665	0.000579837	0.000584924	0.000498457	0.00045268	0.000498456	0.000462853	0.000386558	0.000274659	0.000233969	0.000228883	0.000213624	0.000208538	0.000249228
0.000183107	0.000208538	0.000198365	0.000269573	0.000300091	0.000259401	0.000340781	0.000300091	0.000305177	0.000310264	0.000335695	0.000401817	0.00031535	0.000325523	0.000371299	0.000376385	0.000406904	0.000462853	0.000447594	0.000467939	0.000462853	0.00049337	0.000523888	0.000574751	0.000528975	0.000569665	0.000559493	0.000595096	0.000569665	0.000610355	0.000625614	0.000600182	0.000620528	0.000610355	0.000574751	0.000600182	0.000564579	0.000595097	0.000579838	0.00059001	0.000569665	0.000554406	0.000473025	0.000417077	0.000386558	0.000386558	0.000320436	0.000305177	0.00035604	0.000249228
0.000106812	0.000295005	0.000274659	0.000279746	0.000284832	0.000330609	0.000350954	0.000284832	0.000381472	0.000289919	0.000295005	0.000350954	0.000376385	0.000376385	0.00045268	0.00045268	0.000422162	0.000462852	0.000539147	0.000483198	0.000615441	0.000518802	0.000544234	0.000579837	0.000625614	0.00067139	0.000605269	0.000620528	0.000651045	0.000640873	0.000615442	0.000706994	0.0006307	0.000706994	0.000727339	0.00076803	0.000651045	0.000696821	0.000727339	0.000645959	0.000645959	0.000610355	0.000595096	0.000559492	0.000528974	0.000462853	0.000462852	0.000366213	0.000401817	0.000381472
0.000106812	0.000213624	0.000188193	0.000198365	0.000295005	0.000259401	0.000310264	0.000345867	0.000401816	0.000289919	0.000371299	0.000310264	0.000401818	0.000386558	0.000442507	0.000457766	0.000584924	0.000498457	0.000559492	0.000544233	0.000574752	0.000615442	0.000615441	0.00067139	0.00067139	0.000696822	0.000656132	0.000701908	0.000737512	0.000757857	0.000783288	0.000798547	0.000783288	0.000895188	0.000778202	0.000798547	0.000747684	0.000864669	0.000839237	0.000778202	0.000803633	0.000818892	0.000757857	0.000783288	0.000645959	0.000595096	0.000554406	0.000528975	0.000574751	0.000635786
0.000111898	0.000218711	0.000279746	0.000239055	0.000320436	0.000350954	0.000310263	0.000310264	0.000305177	0.00031535	0.000233969	0.00045268	0.00041199	0.000350954	0.00045268	0.000518802	0.000513716	0.000564579	0.000564579	0.000559492	0.000645959	0.000732426	0.000681563	0.000717167	0.000793461	0.000742598	0.000844323	0.000798547	0.000813806	0.000813806	0.000829064	0.000874841	0.000905361	0.000890102	0.000874842	0.000981654	0.000986744	0.000946051	0.000935879	0.000879929	0.000996912	0.000925706	0.00086467	0.000834151	0.000818892	0.000752771	0.000722253	0.000701908	0.000727339	0.000788375
0.000157675	0.000284832	0.000305177	0.000325523	0.000345867	0.000371299	0.000330609	0.00046794	0.000401817	0.000391644	0.0003713	0.000462853	0.000432334	0.000518802	0.000508629	0.000528975	0.0006307	0.00059001	0.000625614	0.000605269	0.000706994	0.000737512	0.000762943	0.000798547	0.000839237	0.000879928	0.000834152	0.000900274	0.000915534	0.000910447	0.000976569	0.000981656	0.00102	0.00108	0.00107	0.00104	0.00108	0.00109	0.00106	0.00111	0.00107	0.00107	0.00111	0.00102	0.00107	0.000946053	0.000971482	0.00101	0.000981658	0.00106
0.000127157	0.000279746	0.000254314	0.000417076	0.000376386	0.000356041	0.000417076	0.000396731	0.000417076	0.000381472	0.000442507	0.000432335	0.000513715	0.00049337	0.000539147	0.000559492	0.000584923	0.0006307	0.000645959	0.000528975	0.000717167	0.000813806	0.000778202	0.00080872	0.000879928	0.0008901	0.000935877	0.000991831	0.000895188	0.000976571	0.000951137	0.00107	0.00108	0.00113	0.00111	0.00113	0.00124	0.0012	0.00122	0.00113	0.00122	0.00108	0.00112	0.00105	0.00107	0.00106	0.00107	0.00103	0.0011	0.0012
0.000239056	0.00031535	0.000300091	0.000223797	0.00039673	0.000350954	0.000350954	0.000406903	0.000386558	0.000396731	0.000447594	0.000518802	0.000498457	0.000473026	0.000508629	0.000584924	0.00059001	0.000640873	0.000518803	0.000656132	0.000666304	0.000717167	0.000752771	0.000859582	0.000879928	0.000915533	0.000935877	0.000940964	0.00113	0.000986741	0.00106	0.00119	0.00115	0.00129	0.0012	0.00129	0.00124	0.00131	0.0013	0.00124	0.00123	0.00131	0.00127	0.00133	0.00127	0.00131	0.00137	0.00122	0.00135	0.00118
0.000167848	0.000239056	0.000264487	0.00031535	0.000340781	0.000254315	0.000325523	0.000396731	0.000401817	0.000427249	0.000437421	0.000498457	0.000534061	0.000579837	0.000600182	0.000595097	0.000640873	0.000696822	0.000722253	0.000722253	0.000747685	0.000818892	0.000859582	0.00107	0.00101	0.00108	0.00102	0.00109	0.0011	0.00123	0.0013	0.00125	0.00125	0.00141	0.00139	0.00134	0.00152	0.00143	0.00138	0.00141	0.00146	0.00143	0.0015	0.00139	0.00147	0.00139	0.00143	0.00149	0.00149	0.00147
0.000167848	0.000259401	0.000345867	0.000376385	0.000335695	0.000386558	0.000381472	0.000401817	0.000401817	0.000483198	0.000508629	0.000442507	0.000600182	0.000620528	0.000549319	0.000681563	0.000681563	0.000686649	0.000757857	0.000834151	0.000859584	0.000930792	0.000971484	0.001	0.00103	0.00112	0.00119	0.00116	0.00132	0.0012	0.00144	0.00137	0.00145	0.00157	0.0015	0.00151	0.00153	0.00166	0.00153	0.00167	0.00162	0.00174	0.00165	0.00166	0.00175	0.00165	0.00173	0.0017	0.00173	0.00171
0.000167848	0.000284832	0.000386558	0.000345868	0.000371299	0.000381472	0.000376386	0.000411989	0.000513716	0.000523888	0.000564579	0.000635787	0.000681563	0.000666304	0.000727339	0.000727339	0.000762943	0.000823978	0.000844325	0.000890102	0.000956225	0.00103	0.000991829	0.00116	0.00121	0.00119	0.00136	0.00132	0.00143	0.0014	0.00158	0.00161	0.00163	0.00171	0.0017	0.00186	0.00174	0.00179	0.00182	0.00195	0.00186	0.00196	0.00188	0.00201	0.00197	0.002	0.00199	0.00198	0.00203	0.00209
0.000228883	0.000361126	0.000366213	0.00031535	0.00041199	0.000417076	0.000447594	0.000498457	0.000488284	0.000528974	0.000584924	0.000503543	0.000656131	0.000686649	0.000722253	0.000742598	0.000808719	0.000844324	0.000956223	0.000996914	0.00101	0.00109	0.00115	0.00116	0.00113	0.00125	0.00141	0.00145	0.00156	0.0016	0.00178	0.00182	0.00179	0.00188	0.00188	0.002	0.00195	0.0021	0.00207	0.00212	0.00229	0.00224	0.00227	0.00242	0.00225	0.0023	0.00242	0.00238	0.00244	0.00248
0.000142416	0.000376385	0.000396731	0.00039673	0.000376386	0.000437421	0.000411989	0.000488284	0.000518802	0.000600183	0.0006307	0.000722253	0.000605269	0.000752771	0.000788374	0.000762943	0.000874841	0.000981657	0.000915533	0.000956223	0.0011	0.00122	0.00121	0.00128	0.00139	0.00132	0.00157	0.00166	0.00167	0.00182	0.00186	0.00184	0.00205	0.00215	0.00219	0.00226	0.0023	0.00239	0.00241	0.00242	0.00252	0.0025	0.00257	0.0026	0.00251	0.00266	0.00267	0.00263	0.00263	0.00261
0.000147502	0.000361127	0.000376385	0.000386559	0.000376386	0.000442507	0.000503543	0.000539147	0.000488285	0.000595096	0.000656131	0.000595096	0.000706994	0.000666304	0.000768029	0.000803633	0.000874842	0.000879928	0.000991827	0.001	0.0011	0.00112	0.00121	0.00132	0.00141	0.00152	0.00162	0.00168	0.00178	0.00203	0.00206	0.00211	0.00222	0.0022	0.00245	0.00232	0.00256	0.00251	0.00256	0.00261	0.00262	0.00268	0.00269	0.00287	0.00282	0.0029	0.00289	0.00285	0.00282	0.00282
0.000254315	0.000345868	0.000300092	0.000396731	0.000442508	0.000473025	0.000473025	0.000483198	0.000574751	0.000574751	0.000615442	0.000661218	0.000691735	0.000737512	0.000706994	0.000910447	0.000849411	0.000951138	0.00101	0.00102	0.00114	0.00126	0.00132	0.00145	0.00145	0.00167	0.0017	0.00186	0.00198	0.00211	0.00222	0.00232	0.00237	0.0024	0.00253	0.0026	0.00261	0.00265	0.00267	0.0028	0.00284	0.0028	0.00292	0.00289	0.00296	0.00289	0.00296	0.003	0.00296	0.00298
0.000244142	0.00031535	0.000361126	0.000371299	0.000386558	0.000391644	0.000457766	0.000534061	0.000488285	0.000564579	0.000620528	0.000620528	0.000732426	0.000737512	0.000722253	0.00084941	0.000895187	0.00096131	0.00103	0.00112	0.00126	0.00125	0.00137	0.0015	0.00152	0.0016	0.00186	0.00191	0.00208	0.00216	0.00231	0.00238	0.00247	0.00255	0.00267	0.00264	0.00287	0.00286	0.00304	0.00314	0.00314	0.00313	0.00327	0.00324	0.00331	0.00338	0.00328	0.00328	0.00343	0.00333
0.000183107	0.000320436	0.000366213	0.000371299	0.000386558	0.000447594	0.000427248	0.000396731	0.000523888	0.000615441	0.000615442	0.000666304	0.000701908	0.000645959	0.000778202	0.000839237	0.000859583	0.000946052	0.00105	0.0012	0.00124	0.00134	0.00148	0.00165	0.00168	0.00174	0.00193	0.0021	0.00221	0.00225	0.00243	0.00247	0.00267	0.00277	0.00286	0.00292	0.00311	0.00308	0.00326	0.00329	0.00346	0.00351	0.00357	0.00368	0.00358	0.00368	0.00365	0.00366	0.00367	0.0037
0.000244142	0.00035604	0.000340782	0.000366213	0.000371299	0.000411989	0.000498457	0.00053406	0.000523888	0.000539147	0.000620528	0.000645959	0.000701908	0.000742598	0.000803633	0.000879928	0.000971484	0.000996914	0.00112	0.00129	0.00131	0.00151	0.00163	0.00167	0.00189	0.00198	0.00224	0.0023	0.0024	0.00257	0.00276	0.00288	0.00306	0.00319	0.0033	0.00342	0.00361	0.00349	0.00371	0.0038	0.0039	0.00402	0.00409	0.00409	0.00425	0.00424	0.00418	0.0043	0.00422	0.00427
0.000325523	0.000325523	0.000371299	0.000386558	0.000401817	0.000376386	0.000447594	0.000417076	0.000564579	0.000574751	0.0006307	0.000620528	0.000701908	0.000803633	0.000762943	0.000905361	0.00106	0.00107	0.0013	0.0013	0.00133	0.00156	0.00166	0.00172	0.00189	0.00217	0.00233	0.00253	0.00252	0.00278	0.00295	0.0031	0.00318	0.00341	0.00351	0.00362	0.00377	0.00383	0.004	0.00405	0.00417	0.00423	0.00439	0.00437	0.00452	0.00463	0.00458	0.00473	0.00475	0.00478
0.000203452	0.000239056	0.000396731	0.000366213	0.000381472	0.000478112	0.000427248	0.000508629	0.00054932	0.000615442	0.000605269	0.000717167	0.000737512	0.00082398	0.000895187	0.00105	0.00102	0.00116	0.00123	0.00143	0.00155	0.00154	0.00185	0.00196	0.0022	0.00231	0.00243	0.00265	0.00269	0.00294	0.0032	0.00339	0.00359	0.00361	0.00373	0.00402	0.00413	0.00423	0.0044	0.00444	0.00457	0.00469	0.00477	0.0049	0.00503	0.00506	0.00504	0.00519	0.00527	0.00531
0.00021871	0.000310264	0.000391644	0.00041199	0.000361127	0.000447595	0.00045268	0.000539147	0.000615442	0.000645959	0.000676477	0.00071208	0.000737512	0.000834151	0.000879929	0.000991827	0.00115	0.00116	0.00139	0.00148	0.00167	0.00192	0.00211	0.0022	0.00236	0.00258	0.00271	0.00289	0.00298	0.0032	0.00349	0.00377	0.00397	0.00418	0.00427	0.00443	0.00463	0.00489	0.00491	0.00493	0.00507	0.00516	0.00529	0.00545	0.00556	0.00577	0.00579	0.00598	0.0059	0.0059
0.000172934	0.000345867	0.000295005	0.000381472	0.000406904	0.000422163	0.000478111	0.000534061	0.000625614	0.000595096	0.000666304	0.000691735	0.000747684	0.000864669	0.000956223	0.001	0.00106	0.00124	0.0014	0.00162	0.0017	0.00195	0.00204	0.0023	0.00243	0.00256	0.00267	0.00293	0.00303	0.00324	0.00362	0.00396	0.00416	0.00434	0.00458	0.00474	0.00497	0.00498	0.00521	0.00526	0.00547	0.00558	0.00572	0.00579	0.00581	0.00605	0.00615	0.00633	0.00634	0.00629
0.000162761	0.000295005	0.000350954	0.000330609	0.00045268	0.00045268	0.000473025	0.000467939	0.000595096	0.000640873	0.000732426	0.000696822	0.000778202	0.000859582	0.00099183	0.00103	0.00115	0.00124	0.00143	0.00159	0.00173	0.00194	0.00211	0.00231	0.0025	0.00279	0.00297	0.00306	0.00334	0.00369	0.004	0.00433	0.00461	0.00479	0.00507	0.00517	0.00535	0.00551	0.00566	0.00588	0.00606	0.00614	0.00613	0.0062	0.00632	0.00649	0.00684	0.00681	0.00677	0.00679
0.000203452	0.000335695	0.000305177	0.00035604	0.000457767	0.000462853	0.000483198	0.000488284	0.000539147	0.000615442	0.000691736	0.000727339	0.000737512	0.000890101	0.000935879	0.00109	0.00114	0.00135	0.00155	0.00161	0.00178	0.00199	0.00216	0.00241	0.00261	0.00282	0.003	0.00327	0.00368	0.004	0.00432	0.00458	0.00493	0.00515	0.00539	0.00555	0.00575	0.00599	0.00606	0.0062	0.00649	0.00655	0.00655	0.00652	0.0065	0.00677	0.00692	0.00696	0.00705	0.00713
0.000284832	0.00031535	0.000320437	0.000452681	0.000401817	0.000457766	0.000478112	0.000432335	0.000523888	0.000534061	0.000549319	0.000640873	0.000757857	0.000798547	0.000905362	0.000986742	0.00108	0.00118	0.00138	0.00164	0.00167	0.0019	0.00213	0.00233	0.00261	0.00282	0.00315	0.00345	0.00367	0.00396	0.00439	0.00474	0.00506	0.0054	0.00549	0.00569	0.00606	0.00608	0.0063	0.00634	0.00656	0.00658	0.00651	0.00639	0.0064	0.00664	0.00663	0.0068	0.00696	0.00705
0.000162761	0.000300091	0.000284832	0.000381472	0.000300092	0.00035604	0.00041199	0.000391645	0.000518802	0.000523888	0.000610355	0.000656132	0.000737512	0.000757857	0.000874843	0.000961312	0.0011	0.00123	0.00136	0.00161	0.00166	0.00197	0.00208	0.00248	0.00263	0.00306	0.00322	0.00346	0.00388	0.00421	0.00458	0.0049	0.00515	0.00542	0.00557	0.00583	0.00598	0.0062	0.00635	0.0065	0.00647	0.00651	0.00658	0.00656	0.0065	0.0066	0.00668	0.00672	0.00682	0.0069
0.000193279	0.000203452	0.000254315	0.000366213	0.000406903	0.000401817	0.000422163	0.000442507	0.000513715	0.000554406	0.000554406	0.000635787	0.000752771	0.000793461	0.000930793	0.00107	0.00105	0.00121	0.00141	0.00162	0.00171	0.00181	0.0021	0.00251	0.00273	0.00306	0.00328	0.00356	0.00395	0.00412	0.00464	0.00485	0.00512	0.00543	0.00552	0.00578	0.00593	0.00609	0.0062	0.0062	0.00629	0.00617	0.00621	0.00636	0.00643	0.00636	0.00631	0.00642	0.00653	0.00653
0.00017802	0.000269573	0.000295005	0.000335695	0.000330609	0.000401817	0.000396731	0.000467939	0.000488285	0.000605269	0.000600182	0.000605269	0.000696822	0.000778202	0.00084941	0.000940964	0.0011	0.00117	0.00128	0.00141	0.00173	0.00185	0.00209	0.00236	0.00267	0.00297	0.00321	0.00346	0.00374	0.00407	0.00433	0.00463	0.00492	0.00515	0.00531	0.00535	0.00567	0.00578	0.00592	0.00599	0.00592	0.00583	0.00603	0.00599	0.00614	0.00613	0.00617	0.0062	0.00612	0.00626
0.000193279	0.00031535	0.000228883	0.00035604	0.000300091	0.000386558	0.000391644	0.000422162	0.00049337	0.000534061	0.000559492	0.000651046	0.000691736	0.000778202	0.000854497	0.000940966	0.00104	0.00122	0.00122	0.00149	0.00164	0.00186	0.00209	0.0023	0.00246	0.00279	0.0031	0.00339	0.00368	0.00401	0.00429	0.00449	0.00484	0.00481	0.00515	0.00525	0.00532	0.00557	0.00561	0.00582	0.00566	0.0057	0.00569	0.00578	0.00577	0.0058	0.00598	0.00589	0.00613	0.00611
0.000157675	0.000233969	0.000320436	0.00031535	0.000376385	0.000320437	0.000401818	0.00045268	0.000493371	0.000503543	0.000574752	0.0006307	0.000676477	0.000717167	0.000778202	0.0008901	0.000986743	0.00113	0.00121	0.00139	0.00146	0.00163	0.00194	0.00212	0.00234	0.00257	0.0028	0.0032	0.00354	0.00368	0.00396	0.00424	0.00444	0.0048	0.00503	0.00516	0.0052	0.0054	0.00551	0.00564	0.00562	0.00554	0.00557	0.00579	0.00577	0.00587	0.00588	0.00584	0.00568	0.00571
0.000157675	0.000213624	0.000269574	0.000325523	0.000310264	0.000345868	0.000411989	0.000406904	0.000437421	0.00049337	0.000503543	0.000625614	0.000732426	0.000783288	0.000813806	0.000885015	0.00097657	0.00106	0.00115	0.00135	0.00142	0.00171	0.0019	0.00206	0.00224	0.00254	0.00276	0.00309	0.0035	0.00371	0.00415	0.00434	0.00445	0.00463	0.00477	0.0049	0.00502	0.00516	0.00541	0.00549	0.00552	0.00559	0.00567	0.0055	0.00559	0.0055	0.00552	0.00573	0.00574	0.00561
0.000183106	0.000233969	0.000249228	0.000340781	0.000350954	0.000361126	0.000432335	0.000371299	0.000442507	0.000508629	0.000498457	0.000528975	0.000651045	0.000762943	0.000783288	0.000910448	0.000910445	0.00102	0.0011	0.00123	0.00144	0.00158	0.00164	0.00185	0.00208	0.00239	0.00262	0.0029	0.00322	0.00338	0.00371	0.00392	0.00403	0.00409	0.00425	0.00444	0.00467	0.00478	0.00482	0.00502	0.00503	0.00504	0.00505	0.00496	0.0051	0.0051	0.00519	0.00521	0.00517	0.00506
0.00017802	0.000213624	0.000249229	0.000310264	0.000330609	0.000417076	0.000376386	0.00041199	0.000478111	0.000539147	0.000554406	0.000564579	0.000610355	0.000671391	0.000696821	0.000773116	0.00090536	0.000951137	0.00109	0.00111	0.00129	0.00149	0.0016	0.00183	0.00192	0.0021	0.0024	0.00263	0.00281	0.00292	0.0032	0.00345	0.00367	0.00367	0.00394	0.00399	0.00416	0.00435	0.00446	0.00467	0.00468	0.00469	0.00478	0.00479	0.00476	0.00483	0.00484	0.00489	0.00486	0.00481
0.000122071	0.000162761	0.000208538	0.000279746	0.000345867	0.000335695	0.000371299	0.0003713	0.000376386	0.000462853	0.000544233	0.000569665	0.000584924	0.000605269	0.000635787	0.000691735	0.000706994	0.000829064	0.000900274	0.00109	0.00111	0.00122	0.0013	0.00148	0.00161	0.00167	0.00194	0.00205	0.00218	0.00249	0.0026	0.00272	0.00282	0.00284	0.00307	0.00314	0.00328	0.00327	0.00331	0.00341	0.00353	0.00366	0.0037	0.0037	0.00383	0.00381	0.00387	0.00392	0.00398	0.00398
0.000111898	0.00017802	0.000305178	0.000310264	0.000269573	0.00031535	0.00027466	0.000386558	0.000371299	0.00041199	0.000478111	0.000518802	0.000534061	0.000488284	0.000600182	0.000620528	0.000717167	0.000737512	0.000905361	0.000981654	0.00101	0.00104	0.00118	0.00137	0.00148	0.00172	0.00181	0.00193	0.00202	0.00213	0.00238	0.00245	0.00263	0.00279	0.00306	0.00299	0.00329	0.00333	0.00344	0.00339	0.00327	0.00352	0.00357	0.00364	0.00362	0.00371	0.00363	0.00365	0.00378	0.00377
0.000116985	0.00021871	0.000284832	0.000279746	0.000289918	0.000249228	0.000335695	0.000345868	0.000361127	0.000447594	0.000427248	0.000483198	0.000523888	0.000559492	0.000564579	0.000656132	0.000681563	0.000742598	0.000823978	0.000834152	0.000910445	0.00111	0.00116	0.00121	0.00143	0.00156	0.0016	0.00184	0.00196	0.00201	0.00225	0.00234	0.00241	0.00249	0.00261	0.00263	0.00266	0.00281	0.00289	0.0029	0.00289	0.0029	0.00296	0.00303	0.00306	0.00311	0.00314	0.00311	0.00306	0.00291
0.000142416	0.000218711	0.000203452	0.00027466	0.000259401	0.000264487	0.000305177	0.000371299	0.000366213	0.000422162	0.000406904	0.00045268	0.000462853	0.000559492	0.000615442	0.000462852	0.000635787	0.000737512	0.000773116	0.000778202	0.000915533	0.000895188	0.00104	0.00111	0.00122	0.00126	0.0014	0.00152	0.00162	0.00161	0.00181	0.00178	0.0018	0.00195	0.00201	0.00217	0.00219	0.00225	0.00229	0.0024	0.00229	0.00231	0.00231	0.00235	0.00223	0.00239	0.00244	0.00243	0.00246	0.00241
0.000157675	0.000208538	0.000172934	0.000325523	0.000233969	0.000249228	0.000320437	0.00031535	0.0003713	0.000356041	0.000462853	0.000432334	0.000422162	0.000518802	0.00059001	0.000625614	0.000640873	0.000640873	0.000727339	0.000818892	0.000773116	0.00087993	0.000946049	0.000905359	0.00102	0.00113	0.00115	0.00128	0.00143	0.00139	0.00157	0.00155	0.00155	0.00163	0.00173	0.00163	0.0019	0.00185	0.00184	0.00188	0.00194	0.00186	0.00192	0.00185	0.00182	0.00194	0.00189	0.00185	0.00199	0.00186
0.000116985	0.000147502	0.000223797	0.000218711	0.000223797	0.00027466	0.00027466	0.00031535	0.00035604	0.00035604	0.000427248	0.000427249	0.000437421	0.000498457	0.000508629	0.000498456	0.000584924	0.000584923	0.000676477	0.000773116	0.000732426	0.000696822	0.000803633	0.000844323	0.000829066	0.000956226	0.000925704	0.00112	0.00112	0.00106	0.00126	0.00127	0.00132	0.00138	0.00139	0.00144	0.00157	0.00164	0.00158	0.00162	0.00161	0.00158	0.00164	0.0016	0.00166	0.00173	0.00178	0.00163	0.00168	0.00169
8.6467e-05	0.000172934	0.000172934	0.000198365	0.000213624	0.000239055	0.000422162	0.000269573	0.000208538	0.000320436	0.000361126	0.000340781	0.000376385	0.000391644	0.000467939	0.000467939	0.000432334	0.000513716	0.000574751	0.000656132	0.000640873	0.000706995	0.000635787	0.000706994	0.000742598	0.000778202	0.000803633	0.000890101	0.000971484	0.000971484	0.000976569	0.00108	0.00105	0.00119	0.00117	0.00114	0.00115	0.00125	0.00138	0.00144	0.00154	0.0015	0.00151	0.00152	0.00143	0.00139	0.00155	0.00149	0.00149	0.00151
8.64669e-05	0.000132244	0.000172934	0.000208538	0.000213624	0.000264487	0.000264487	0.000295005	0.000295005	0.000345868	0.000330608	0.000305177	0.000300091	0.000289919	0.000417076	0.000401817	0.000345868	0.00041199	0.000442508	0.000457767	0.000478112	0.000417076	0.000564579	0.000534061	0.000579837	0.0006307	0.000813806	0.000798547	0.000844324	0.000930793	0.000757857	0.000778202	0.000910446	0.000935878	0.000981656	0.0011	0.00114	0.00131	0.00169	0.00148	0.00123	0.00137	0.00133	0.00139	0.00132	0.0014	0.00139	0.00136	0.00145	0.00149
9.66394e-05	6.10355e-05	0.000157675	0.000101726	0.000254315	0.000183107	0.000310263	0.00021871	0.000279746	0.000289919	0.000233969	0.000330609	0.000330609	0.000340781	0.000381471	0.00035604	0.000356041	0.000422163	0.000417077	0.000381472	0.000539147	0.00054932	0.000473026	0.000635787	0.000661218	0.000747685	0.000747685	0.000742598	0.00080872	0.000783288	0.000890102	0.000885014	0.00099183	0.000996916	0.00108	0.00109	0.00112	0.00124	0.00125	0.00122	0.00128	0.00125	0.00129	0.00122	0.00131	0.00124	0.00126	0.0013	0.00117	0.00133
0.000127157	0.000152589	7.62943e-05	0.000188193	5.59492e-05	0.000249228	0.000233969	0.000249228	0.000233969	0.000300091	0.000259401	0.000300091	0.000295005	0.000310264	0.000320436	0.000376385	0.000427249	0.000483198	0.000437421	0.000513716	0.000528974	0.000508629	0.000640873	0.000584924	0.000554406	0.000605269	0.000757857	0.000656131	0.00067139	0.00080872	0.000813806	0.00084941	0.000879928	0.000900275	0.000971484	0.000910447	0.00104	0.00102	0.00104	0.000996914	0.00107	0.00109	0.00106	0.0012	0.00108	0.00113	0.00114	0.00104	0.00106	0.00106
9.66393e-05	0.000162761	0.000132244	0.000157675	0.000127157	0.000188193	0.000310264	0.000213624	0.000269573	0.000228883	0.000233969	0.000239055	0.000259401	0.000249228	0.000249228	0.000269573	0.000289919	0.000371299	0.000411989	0.000350954	0.000406903	0.000391644	0.000478112	0.000361127	0.000483198	0.000467939	0.000447593	0.000523889	0.00059001	0.00054932	0.000610355	0.000584924	0.000686649	0.000666304	0.000661218	0.000666304	0.000778202	0.000732425	0.000732426	0.000757857	0.000788374	0.000829065	0.000788374	0.000829064	0.000783288	0.000844325	0.000798547	0.00084941	0.00090536	0.000879929
0.000132243	0.000183107	0.00017802	0.000147503	0.000147502	0.000152589	0.000198365	0.000172934	0.000162761	0.000142416	0.000213624	9.15533e-05	0.000213624	0.000213624	0.000254315	0.000279746	0.000244142	0.00027466	0.000289919	0.00027466	0.00027466	0.000295005	0.00031535	0.000366213	0.00045268	0.000315351	0.000432335	0.000442508	0.000508629	0.000544233	0.000513716	0.000539147	0.000534061	0.00059001	0.000625614	0.000686649	0.000656132	0.000630701	0.000737512	0.000757857	0.000773116	0.000727339	0.000798547	0.000773116	0.000768029	0.000762943	0.000696822	0.000681563	0.000701908	0.000701908
9.66395e-05	5.08629e-05	0.000152589	8.13808e-05	0.000188193	6.10356e-05	0.000147502	0.000172934	0.000188193	0.000198366	0.000213624	0.000223797	0.000239055	0.000213624	0.000228883	0.000305178	0.000300091	0.000259401	0.00039673	0.00031535	0.000366213	0.000396731	0.000371299	0.000422163	0.000427249	0.000427248	0.000457766	0.000406903	0.00049337	0.00049337	0.000534061	0.000498457	0.000513716	0.000503543	0.00054932	0.000508629	0.000539147	0.000579837	0.000600183	0.000625614	0.000615442	0.000645959	0.000640873	0.000610355	0.00067139	0.000625614	0.00053406	0.000635786	0.000691736	0.000564579
5.08629e-05	4.06903e-05	6.61217e-05	3.05177e-05	0.000147502	0.000167848	0.000111898	0.000127157	0.000203452	0.000162761	0.000106812	0.000228883	0.000172934	0.000203452	0.000254315	0.000264487	0.000218711	0.000167848	0.000239056	0.000289919	0.000300091	0.000264487	0.000284832	0.000325522	0.000289919	0.000376385	0.000361127	0.000330609	0.000386559	0.000391644	0.000330609	0.000447594	0.000427249	0.000340782	0.000447594	0.000442508	0.000498457	0.000488284	0.000584924	0.00049337	0.000574751	0.000579837	0.000625614	0.000564579	0.000635786	0.00059001	0.000605269	0.000661218	0.000620528	0.000645959
3.56041e-05	1.52589e-05	0.000122071	8.13807e-05	0.000152589	5.08629e-05	5.59492e-05	0.000111898	6.10355e-05	0.000111898	0.000132244	0.000172934	0.000101726	0.00013733	0.000157675	0.000122071	0.000167848	0.000157675	0.000167848	0.00017802	0.000132244	0.000142416	0.000223797	0.000193279	0.000167848	0.000320436	0.00031535	0.00027466	0.000284832	0.000371299	0.000320437	0.00035604	0.0003713	0.000473026	0.000417076	0.000478111	0.000442507	0.000523888	0.000523888	0.000539147	0.000534061	0.000488284	0.000539147	0.000539147	0.000569665	0.000610355	0.000584924	0.000625614	0.000630701	0.000651046
2.54315e-05	5.08629e-05	-5.08637e-06	5.08627e-06	0.000127157	9.15531e-05	6.61218e-05	5.08629e-05	0.000132243	8.64668e-05	9.15532e-05	5.08627e-05	5.59491e-05	3.05177e-05	6.10354e-05	0.000106812	8.64669e-05	0.000116985	0.000116985	0.000162761	0.000157675	0.000132243	0.000152589	0.000208538	0.000203452	0.000157675	0.000239056	0.000249228	0.000254314	0.000289919	0.000289919	0.000335695	0.000340781	0.000366213	0.000386558	0.000376386	0.000447594	0.000478112	0.000422163	0.000554406	0.000488284	0.000513716	0.000483198	0.000498457	0.000574751	0.000508629	0.000559493	0.000544234	0.000615441	0.000554406
1.52589e-05	7.12081e-05	-6.6667e-11	-1.52589e-05	4.57766e-05	2.54315e-05	8.13805e-05	3.56041e-05	7.1208e-05	9.66394e-05	0.000111898	6.10355e-05	-1.52589e-05	0.000147502	0.000142416	8.6467e-05	0.000106812	0.000116985	0.00013733	7.62943e-05	6.61219e-05	8.13807e-05	0.000193279	0.000213624	0.000208538	0.000198366	0.00017802	0.000208538	0.000244142	0.000284832	0.000325523	0.000330609	0.000269573	0.000310263	0.000335695	0.000340782	0.000396731	0.0003713	0.000366213	0.000386559	0.000391645	0.000447594	0.000427249	0.000396731	0.000381472	0.000473025	0.000528975	0.000462852	0.000462852	0.000503543
6.10354e-05	0.000101726	7.62942e-05	6.61218e-05	4.57766e-05	-7.12081e-05	9.66394e-05	1.52589e-05	0	1.52589e-05	0.000111898	5.59491e-05	8.64669e-05	8.6467e-05	5.59492e-05	0.000132244	8.13807e-05	7.62944e-05	5.08629e-05	0.00013733	5.0863e-06	6.61218e-05	0.000213624	0.000101726	0.000157675	0.000152589	0.000152589	0.000142416	0.000233969	0.000188193	0.000122071	0.000208538	0.000269573	0.000223797	0.000264487	0.000289919	0.000279746	0.000279746	0.000305177	0.000325523	0.000310264	0.000376386	0.000340781	0.000320437	0.0003713	0.00035604	0.000356041	0.000279746	0.000300091	0.000259401
9.66396e-05	3.05177e-05	6.61218e-05	4.06903e-05	6.10356e-05	0.000106812	1.01726e-05	6.61217e-05	3.5604e-05	2.03452e-05	6.61217e-05	9.15533e-05	0.000147502	3.56041e-05	0	8.13806e-05	3.5604e-05	9.66395e-05	7.62944e-05	5.0863e-05	1.52589e-05	8.13807e-05	0.000152589	0.000152589	0.000111898	0	0.000127157	0.000152589	0.000152589	0.000152589	0.000167848	0.00017802	0.000188193	0.000203452	0.000183106	0.000127157	0.000203452	0.000208538	0.000198365	0.00013733	0.000259401	0.000284832	0.000249228	0.000269573	0.000239055	0.000239055	0.00027466	0.000274659	0.000284832	0.000244142
1.01725e-05	2.03451e-05	2.54315e-05	0	8.13806e-05	4.57767e-05	6.10354e-05	-5.0862e-06	1.52589e-05	0.000111898	8.64668e-05	0.000101726	0.000111898	0.00013733	0.000111898	0.000228883	6.61218e-05	9.66396e-05	5.59492e-05	7.12081e-05	9.66394e-05	4.06903e-05	0.000111898	7.62944e-05	8.64671e-05	0.000116985	0.000106812	1.01726e-05	2.54313e-05	0.00013733	1.01726e-05	9.15532e-05	0.000157675	0.000208538	0.000157675	-3.56039e-05	-7.1208e-05	-4.06902e-05	0.000122071	0.000162761	0.00017802	0.000254315	0.000223797	0.000193279	0.000228883	0.000122071	0.000295005	0.000264487	0.000213624	0.000167848
0.000122071	0	4.06902e-05	8.64669e-05	5.59493e-05	5.08617e-06	0.000127157	4.57766e-05	0.000111898	3.5604e-05	1.52589e-05	9.15532e-05	3.05177e-05	4.06903e-05	0.000127157	2.03452e-05	9.66396e-05	7.62944e-05	9.15533e-05	7.62944e-05	1.52589e-05	5.59492e-05	5.59492e-05	6.10354e-05	9.66396e-05	9.15532e-05	9.15532e-05	9.15533e-05	6.61217e-05	0.000167847	0.000101726	0.000106812	0.000127157	6.61218e-05	0.000162761	0.000111898	5.0863e-06	8.13806e-05	0.000147502	0.000167848	0.000198365	0.000188193	0.000183107	0.000193279	0.000198365	0.000198365	0.000152589	5.08629e-05	0.000183107	0.000203452
7.62943e-05	8.64669e-05	2.54314e-05	8.13807e-05	5.08628e-05	0	5.08629e-05	7.1208e-05	4.57765e-05	6.61216e-05	2.54315e-05	5.59492e-05	0.000111898	6.10356e-05	0.00013733	0.000132244	6.61218e-05	6.10355e-05	0.000106812	6.10355e-05	6.61219e-05	0.000113679	6.28e-05	8.13806e-05	4.57766e-05	3.5604e-05	1.01726e-05	0.000132243	1.52589e-05	9.66396e-05	0.000152589	0.00017802	0.00017802	0.000116985	0.000106812	4.06903e-05	0.000162761	9.66395e-05	0.000208538	0.000132244	0.000198365	0.000142416	0.000183106	0.000228883	0.000183107	0.000183106	0.000188193	0.000188193	0.000172934	0.000188193
-2.54315e-05	1.52589e-05	5.08629e-05	2.54315e-05	5.08629e-05	7.12081e-05	2.54314e-05	4.57765e-05	4.57766e-05	6.10356e-05	-7.12081e-05	8.13806e-05	3.5604e-05	7.1208e-05	7.12081e-05	-1.01726e-05	5.08628e-05	0.000111898	8.6467e-05	5.59492e-05	4.06903e-05	8.13805e-05	0	3.05178e-05	8.13807e-05	6.61218e-05	7.62943e-05	9.66395e-05	0.000142416	0.00013733	1.52589e-05	0.00021871	0.000193279	0.000111898	0.000162762	0.000152589	0.000223797	0.000132244	0.000167848	0.000193279	0.000162761	0.000172934	0.000228883	0.000249228	0.000193279	0.000157675	0.000259401	0.000193279	0.000218711	0.00017802
5.08629e-05	2.03452e-05	8.64669e-05	0	6.61218e-05	6.61218e-05	7.62943e-05	3.05177e-05	8.13807e-05	4.57766e-05	3.05177e-05	0	5.59491e-05	8.6467e-05	4.57767e-05	6.61216e-05	9.66396e-05	9.66394e-05	8.13807e-05	6.10355e-05	1.52588e-05	7.62942e-05	5.59492e-05	6.61217e-05	0.000111898	6.61218e-05	7.62943e-05	0.000132243	0.00013733	7.12079e-05	0.000167848	0.000162761	0.000147502	0.000147502	0.000208538	0.000111898	0.000167848	0.000101726	0.000152589	0.000142416	0.000157675	0.000172934	0.000147502	0.000188193	9.66396e-05	0.000223797	0.000188193	0.000228883	0.000111899	0.000188193
-6.6667e-11	6.61216e-05	3.3333e-11	2.54315e-05	1.52589e-05	5.0863e-06	4.57766e-05	5.59492e-05	6.61218e-05	9.15531e-05	0.000122071	3.56041e-05	4.57766e-05	3.5604e-05	6.10355e-05	6.10354e-05	7.12081e-05	7.62943e-05	6.10355e-05	0.000106812	3.05178e-05	5.5949e-05	0.000127157	3.56039e-05	0.000111898	0.000111898	0.000111898	0.000147502	0.000157675	9.15533e-05	0.000116985	0.000122071	0.00013733	6.10355e-05	0.000122071	7.12081e-05	0.000172934	0.000213624	0.000172934	0.000162761	0.000167848	0.000188193	0.000127157	0.000152589	0.000172934	0.000218711	0.000101726	0.000122071	-1.52589e-05	-0.00125
6.10355e-05	-3.05177e-05	0.000101726	6.61218e-05	5.59491e-05	7.12081e-05	4.57766e-05	7.1208e-05	0.000101726	2.03452e-05	5.59491e-05	5.08633e-06	-2.03451e-05	6.61216e-05	5.59492e-05	6.61219e-05	0.000101726	0.000101726	0.000116985	0.000167847	6.61218e-05	3.5604e-05	2.03452e-05	0.000101726	6.61218e-05	0.000127157	5.59491e-05	-5.08633e-06	3.05178e-05	0.000152589	0.000111898	5.59493e-05	0.000132244	8.6467e-05	9.66395e-05	0.000101726	6.61218e-05	0.000132244	6.10355e-05	0.000101726	8.6467e-05	0.000198365	0.00013733	0.000152589	6.61217e-05	4.06903e-05	0.000101726	7.62944e-05	0.00013733	8.64668e-05
3.56041e-05	-5.08633e-06	4.06903e-05	-1.52589e-05	6.61217e-05	4.06903e-05	-1.01726e-05	7.62943e-05	6.61219e-05	1.01726e-05	6.10355e-05	2.54314e-05	5.08623e-06	1.01725e-05	8.13805e-05	6.61218e-05	8.64669e-05	7.1208e-05	4.06903e-05	4.57766e-05	0.000111898	0.000127157	5.0863e-06	5.59491e-05	0.000106812	9.66394e-05	6.61218e-05	8.64669e-05	9.66396e-05	0.000101726	2.54315e-05	0.000132244	0.000127157	8.13806e-05	0.000106812	0.000127157	1.01726e-05	0.000127157	0.000162761	4.57767e-05	8.13806e-05	0.000111898	0.00017802	0.00017802	6.61218e-05	8.64667e-05	2.54314e-05	0.000157675	0.000162761	0.000101726
1.52588e-05	-2.54315e-05	5.0863e-06	1.01726e-05	2.54314e-05	-1.52588e-05	7.1208e-05	2.03452e-05	7.62944e-05	8.6467e-05	3.05177e-05	3.56039e-05	1.01726e-05	5.0862e-06	3.56041e-05	5.59493e-05	6.10355e-05	4.57767e-05	5.59492e-05	1.52588e-05	5.59492e-05	1.01725e-05	8.64669e-05	7.1208e-05	3.05178e-05	8.13805e-05	3.05177e-05	0.000122071	4.06904e-05	3.05178e-05	6.10355e-05	0.000111898	9.15531e-05	6.61216e-05	4.57766e-05	0.000116985	0.000116985	8.6467e-05	8.6467e-05	0.000142416	4.06903e-05	0.00013733	5.08629e-05	0.000111898	6.10354e-05	0.000116985	7.62943e-05	0.000127157	0.000152589	6.10356e-05
6.61218e-05	5.59491e-05	2.03451e-05	-5.08623e-06	7.1208e-05	9.66395e-05	2.03452e-05	2.03452e-05	5.59492e-05	6.10355e-05	6.61215e-05	9.15531e-05	9.15533e-05	-3.3333e-11	8.64669e-05	7.62944e-05	1.52589e-05	7.1208e-05	9.15533e-05	9.66393e-05	2.54315e-05	9.15532e-05	1.01726e-05	0.000101726	7.1208e-05	4.57765e-05	7.62943e-05	0.000116985	8.13806e-05	0.000106812	0.000101726	4.06904e-05	0.000116985	0.000101726	8.13807e-05	8.6467e-05	5.08629e-05	5.08628e-05	0.000162761	0.000101726	4.57766e-05	0.000122071	3.05177e-05	6.10356e-05	9.15533e-05	4.57767e-05	0.00017802	0.000259401	0.000142416	0.00017802
1.01726e-05	4.06903e-05	7.62944e-05	1.52588e-05	6.10354e-05	5.08629e-05	5.08628e-05	2.03451e-05	2.03452e-05	0.000101726	6.10354e-05	4.06903e-05	5.08628e-05	2.03451e-05	6.10353e-05	3.05177e-05	0	8.64669e-05	6.61217e-05	0	0.000101726	4.06903e-05	6.61218e-05	5.08629e-05	0.000106812	4.06904e-05	7.62944e-05	9.66394e-05	8.6467e-05	8.13807e-05	-5.0863e-06	0.000116985	9.66395e-05	9.15531e-05	7.12079e-05	8.64668e-05	0.000142416	8.6467e-05	0.000127157	0.000132244	0.000167848	0.000116985	0.000162761	0.000106812	0.000183107	0.000106812	8.13805e-05	8.6467e-05	0.000122071	0.000122071
-9.15533e-05	3.05178e-05	9.15532e-05	2.54314e-05	-2.54315e-05	9.1553e-05	-8.13806e-05	3.05177e-05	-3.56041e-05	-5.08629e-05	5.59491e-05	-3.05177e-05	6.10355e-05	2.54315e-05	0.000122071	2.03452e-05	-4.57765e-05	3.3333e-11	-3.56041e-05	0.000193279	0.00035604	0.000111898	0.000101726	3.56041e-05	0.000127157	-3.05178e-05	-2.03452e-05	5.08629e-05	3.56041e-05	0.000152589	0.00231	0	0	0	0	0	0	0	0	0	0	0	0	0	0	0	0	0	0	0
[truncated: 80 more columns]

## Sheet: Figure 4b
-0.00103	-0.000310264	0.000188193	0.000249228	0.000305178	0.000310264	0.000330609	-0.000152589	0.000508629	0.00103	0.000971483	0.000854496	0.000971483	0.00119	0.000768031	-0.00145	0.000254315	0.00719	0.00675	0.00379	0.00184	0.00128	0.0012	0.00129	0.00149	0.00167	0.00175	0.00188	0.00194	0.00189	0.00192	0.00193	0.00191	0.002	0.00217	0.00238	0.00248	0.00257	0.00276	0.00294	0.00302	0.00306	0.00328	0.00354	0.00374	0.00387	0.00397	0.00403	0.00416	0.00435
-0.000442507	-0.000198365	-0.000483198	-0.000737512	0.00188	0.00208	0.000579837	-0.000228883	-0.000422162	-0.000376385	-0.000203452	-0.000111898	1.02e-05	0.000111898	0.000162761	0.000768032	0.0016	-0.00013733	-0.00216	0.02622	0.04396	0.02842	0.01316	0.0045	0.00159	0.00111	0.00104	0.00107	0.00119	0.00144	0.00158	0.00165	0.00171	0.00178	0.00191	0.00208	0.00231	0.00252	0.00262	0.00268	0.0029	0.0031	0.00315	0.00318	0.00335	0.00346	0.00358	0.00379	0.00388	0.00385
0.00111	0.000503543	-9.16e-05	-0.000284833	-0.000305178	-0.000330609	-0.000442507	-0.000518803	-0.000483198	-0.00035604	-0.000167848	-4.58e-05	3.05e-05	3.05e-05	3.05e-05	0.000106812	0.000172934	4.58e-05	1.53e-05	6.1e-05	2.03e-05	-9.16e-05	0.000203452	0.000228883	0.000528975	0.000803633	0.000854496	0.000854496	0.000951136	0.000910445	0.000737512	0.00124	0.0014	0.00114	0.00142	0.00212	0.00252	0.00232	0.00226	0.00238	0.00252	0.00262	0.0027	0.00305	0.00336	0.00343	0.00356	0.00251	0.00558	0.00143
0.000757857	0.00216	0.00172	0.00242	0.00446	0.00225	0.000188193	-0.000300092	-0.000279746	-0.000198365	-8.14e-05	-7.12e-05	-5.59e-05	0.000111898	0.00027466	0.00017802	6.1e-05	0.000127157	0.000310264	0.00035604	0.00027466	0.000386558	0.00054932	0.000656132	0.000778202	0.00099183	0.00116	0.00126	0.00142	0.00148	0.00157	0.00164	0.00179	0.00199	0.00215	0.00218	0.00215	0.00234	0.00263	0.00283	0.00296	0.00316	0.00336	0.00349	0.00364	0.00372	0.00375	0.00385	0.00396	0.0041
0.000645959	0.000152589	-0.000259401	-0.000447593	-0.000518803	-0.000488285	-0.00050863	-0.000579838	-0.000462853	-0.00039673	-0.000467939	-0.000417076	-0.00017802	-0.000111898	-0.000208538	-0.000228883	-9.66e-05	-3.05e-05	-3.05e-05	0	3.05e-05	4.07e-05	0.00017802	0.00035604	0.000462853	0.00059001	0.000727339	0.000879927	0.00099183	0.00111	0.00116	0.00127	0.00153	0.00175	0.00192	0.00201	0.00217	0.00241	0.0027	0.00293	0.00305	0.00311	0.00341	0.00378	0.00412	0.0042	0.00411	0.00396	0.00394	0.00395
0.000366213	-4.58e-05	-0.000259401	-0.00039673	-0.000457766	-0.000467939	-0.000518803	-0.00054932	-0.000518803	-0.000457766	-0.00039673	-0.000269574	-0.000264487	-0.000417075	-0.000513717	-0.000579838	-0.000513717	-0.000432334	-0.000320437	-0.000239056	-2.03e-05	0.000198365	0.000249228	0.000300092	0.000518802	0.000762943	0.000910445	0.00097657	0.00102	0.00112	0.00122	0.00138	0.00167	0.00177	0.00171	0.00184	0.00211	0.0023	0.00244	0.00259	0.00291	0.00328	0.00342	0.00338	0.00325	0.00329	0.00342	0.00352	0.00352	0.00344
0.000544234	0.000233969	-4.07e-05	-0.00027466	-0.000376385	-0.000188193	-0.000228883	-0.000305178	-0.000305178	-0.000305178	-0.000386558	-0.000305178	-0.000162761	-0.000213624	-0.000284833	-0.000254315	-0.000162761	-2.54e-05	0.000157675	0.000223797	0.00027466	0.000300092	0.000371299	0.000437421	0.000600183	0.000818892	0.000915531	0.000946049	0.00099183	0.00111	0.00136	0.00159	0.00173	0.00178	0.00187	0.00206	0.00227	0.00239	0.0025	0.00263	0.00295	0.00307	0.003	0.00299	0.0031	0.00334	0.00348	0.00345	0.00345	0.00326
0.000615442	0.000111898	-0.000289919	-0.000340781	-0.000259401	-0.00013733	1.53e-05	2.54e-05	-8.65e-05	5.09e-06	0.000157675	-2.03e-05	-9.16e-05	-0.000101726	-5.09e-06	0.000116985	0.000122071	0.000132244	0.000279746	0.000427248	0.000488285	0.00045268	0.000467939	0.000539148	0.000595097	0.000747685	0.00084941	0.000981657	0.00117	0.00148	0.0017	0.00221	0.00279	0.00274	0.00243	0.00238	0.00235	0.00239	0.00253	0.00271	0.00282	0.00278	0.0029	0.003	0.00311	0.00314	0.00329	0.00353	0.00322	0.003
0.000742598	0.000335695	-2.54e-05	-0.000152589	-0.000152589	-5.59e-05	0.000127157	0.000244142	0.000142416	4.58e-05	6.61e-05	9.16e-05	0.000122071	0.000162761	0.000228883	0.000350954	0.000442507	0.000488285	0.000559493	0.000676477	0.00084941	0.000946049	0.00097657	0.000925704	0.000946049	0.00097657	0.00111	0.00127	0.00138	0.00152	0.00166	0.00174	0.00191	0.00205	0.00212	0.00218	0.00226	0.00238	0.00251	0.00259	0.00263	0.00276	0.00289	0.00288	0.00284	0.00278	0.00278	0.00284	0.00294	0.00299
0.000640873	0.000706994	0.000188193	-6.1e-05	-3.05e-05	6.1e-05	9.16e-05	0.00017802	0.000244142	0.000233969	0.000101726	2.54e-05	9.16e-05	0.000213624	0.000213624	0.000295005	0.000417075	0.000406903	0.000335695	0.000442507	0.000615442	0.000615441	0.000569665	0.000493371	0.000569665	0.00067139	0.000778202	0.000930791	0.00114	0.00129	0.00137	0.00147	0.00168	0.00195	0.00212	0.00211	0.00214	0.00224	0.00238	0.00242	0.00252	0.00264	0.00266	0.00259	0.00256	0.00261	0.00274	0.00271	0.00263	0.00279
0.000249228	0.000111898	6.1e-05	3.56e-05	0	2.03e-05	0	3.05e-05	5.09e-06	-1.53e-05	3.05e-05	-3.05e-05	3.56e-05	0.000106812	0.000122071	0.000122071	0.000183106	0.000193279	0.000284833	0.000401817	0.000595097	0.000773116	0.000793461	0.000742598	0.000686649	0.000823978	0.00104	0.00126	0.0015	0.00159	0.00164	0.0017	0.00186	0.00207	0.00212	0.00211	0.00217	0.00227	0.0024	0.00244	0.00244	0.00242	0.00252	0.00264	0.0026	0.00257	0.00259	0.0026	0.00274	0.00293
0.000620528	0.000345868	3.56e-05	6.61e-05	-0.000127157	0.000218711	0.00054932	0.000467939	0.000310264	0.000244142	0.000249228	0.000371299	0.000264487	-0.00017802	0.000727341	0.00164	0.00094605	0.00127	0.000976569	0.000610355	0.000483199	0.000411989	0.000366213	0.000422162	0.00045268	0.000437421	0.000544234	0.000600183	0.00067139	0.000762943	0.000645959	0.000666304	0.00102	0.00131	0.00132	0.00129	0.00152	0.00154	0.00146	0.00146	0.00157	0.0017	0.00179	0.00187	0.00184	0.00195	0.00225	0.00232	0.00226	0.0023
0.000691736	0.000417076	0.000264487	0.000289919	0.000305178	0.000259401	0.000259401	0.000335695	0.00039673	0.000371299	0.000340781	0.000386558	0.000488285	0.000600183	0.000701908	0.000732426	0.000635787	0.00054932	0.00054932	0.00054932	0.000534062	0.000478112	0.000447593	0.000488285	0.000554406	0.000645959	0.000732426	0.00128	0.00105	0.000691735	0.00347	0.00524	0.00584	0.0035	0.00198	0.00134	0.00128	0.00129	0.0013	0.00103	0.000869755	0.00145	0.00183	0.00203	0.00214	0.00236	0.00247	0.00254	0.00254	0.0026
0.000854496	0.00041199	0.000132244	0.000101726	0.000228883	0.000183106	0.000127157	0.000305178	0.00027466	0.000295005	0.000239056	0.000295005	0.000366213	0.000478112	0.000457766	0.000513716	0.000600183	0.000651045	0.000691735	0.000640873	0.000645959	-4.58e-05	-0.000645959	8.14e-05	0.00045268	0.000198365	0.000498457	0.000498458	5.09e-05	0.000528974	0.00104	0.0006307	0.000610355	0.00076803	0.000981657	0.00113	0.00101	0.00118	0.00259	0.0023	0.000879928	0.00187	0.00243	0.0023	0.00248	0.00286	0.00296	0.00303	0.0034	0.00338
0.000651045	0.000305178	8.65e-05	4.58e-05	0.000264487	0.000284833	0.000188193	0.000122071	0.000172934	0.000279746	0.000427248	0.000488285	0.00054932	0.000635787	0.0006307	0.000569665	0.000523889	0.000584924	0.000584924	0.000427248	0.000228883	0.000183106	0.000259401	0.000325523	0.00031535	0.000442507	0.000600183	0.000661218	0.000493371	0.000518803	0.000539148	0.000691736	0.000910445	0.00108	0.00113	0.00116	0.00127	0.00148	0.00169	0.00178	0.00186	0.00193	0.00213	0.00241	0.00264	0.00279	0.00289	0.00303	0.00319	0.0033
0.000635787	0.000203452	-1.53e-05	0	7.63e-05	0.000244142	9.16e-05	7.12e-05	0.000162761	0.000244142	0.000284833	0.00027466	0.000213624	0.000228883	0.00027466	0.00027466	0.000259401	0.000152589	3.56e-05	-8.14e-05	-0.000223797	0.000442508	0.0006307	0.000228883	-0.000101726	-0.000183106	-0.000162761	-7.63e-05	3.05e-05	8.65e-05	0.00017802	0.000350954	0.00166	0.00154	0.000773116	0.000625614	0.000854496	0.00113	0.00143	0.00133	0.00171	0.00212	0.00223	0.00234	0.00256	0.00283	0.00301	0.00302	0.00296	0.00302
0.000122071	-0.000172934	-0.000335695	-0.000244142	-4.07e-05	5.59e-05	-5.09e-06	-8.14e-05	6.61e-05	0.000132244	0.000203451	0.000188192	6.61e-05	-0.000305178	-0.000310264	-5.09e-06	8.14e-05	-3.56e-05	-9.66e-05	-0.000208538	-0.000213624	-0.000244142	-0.000244142	-0.000284833	-0.000391644	-0.000305178	-0.000437421	-0.000401817	-7.12e-05	9.16e-05	6.1e-05	0.000127157	0.000264487	0.000386558	0.000467939	0.000645959	0.000925705	0.0011	0.00123	0.00153	0.00188	0.00211	0.00234	0.00249	0.00264	0.00284	0.003	0.00305	0.00314	0.00315
-8.65e-05	-0.000427248	-0.000569665	-0.000467939	-0.000432334	-0.000411989	-0.000422162	-0.000305178	-0.000213624	-0.000152589	-0.000152589	-7.63e-05	-3.05e-05	-5.0863e-05	-0.000142416	-0.000167848	-0.000198365	-0.000320437	-0.000473026	-0.000706994	-0.00080872	-0.000793461	-0.000747685	-0.000691735	-0.000737512	-0.000793461	-0.00080872	-0.000793461	-0.000701908	-0.000559493	-0.000417075	-0.000269574	-0.000213624	-0.000213624	-0.000233969	-0.000122071	0.000116985	0.000483198	0.000971482	0.00131	0.00156	0.00175	0.00187	0.00212	0.00246	0.00278	0.00293	0.00296	0.00299	0.00308
-0.00478	-0.00345	0.00656	-0.00132	-0.00309	-0.00151	-0.000615442	-0.000259401	-7.12e-05	-9.16e-05	-0.000172934	-0.000244142	-0.000249228	-0.000244142	-0.000249228	-0.000391644	-0.000493371	-0.000584924	-0.000640873	-0.000635787	-0.000712081	-0.000712081	-0.000610355	-0.000605269	-0.000610355	-0.00059001	-0.000595097	-0.00050863	-0.000467939	-0.000340782	-0.000213624	-7.63e-05	6.61e-05	0.000122071	0.000167848	0.000386558	0.000600183	0.000854496	0.00109	0.00138	0.0017	0.00194	0.00214	0.00237	0.00246	0.00255	0.00272	0.00284	0.00287	0.00296
-5.09e-06	-0.000208538	-0.000371299	-0.00039673	-0.000386558	-0.000305178	-0.000305178	-0.000279746	-0.000305178	-0.000381472	-0.00045268	-0.000488285	-0.000406903	-0.000289919	-0.000213624	-0.000300092	-0.00045268	-0.000625614	-0.000778202	-0.000910445	-0.000966396	-0.000925704	-0.000951136	-0.000981657	-0.00104	-0.00104	-0.000951136	-0.000813806	-0.000712081	-0.000717167	-0.000645959	-0.000559493	-0.000493371	-0.000371299	-0.000162761	9.66e-05	0.000269574	0.000442507	0.000712081	0.0011	0.00141	0.00163	0.00188	0.00204	0.00222	0.00244	0.00255	0.00252	0.00254	0.00262
-0.000401817	-0.000518803	-0.000518803	-0.000488285	-0.000574752	-0.000528975	-0.000503544	-0.000595097	-0.000752771	-0.000869755	-0.00093079	-0.000885013	-0.000885013	-0.000813806	-0.000768029	-0.000778202	-0.000925704	-0.00114	-0.00132	-0.0014	-0.00143	-0.00136	-0.00131	-0.00126	-0.00117	-0.00114	-0.00101	-0.000951136	-0.00080872	-0.000645959	-0.00050863	-0.000422162	-0.000249228	-0.000116985	1.53e-05	0.000284833	0.000401817	0.000640873	0.000900272	0.00117	0.00133	0.00146	0.00175	0.00206	0.0022	0.00215	0.00212	0.00225	0.0018	0.00194
0.000325523	-3.05e-05	-0.000391644	-0.00059001	-0.00067139	-0.000645959	-0.000610355	-0.000605269	-0.000595097	-0.000559493	-0.000457766	-0.000432334	-0.000503544	-0.000712081	-0.00084941	-0.00097657	-0.00108	-0.00128	-0.00144	-0.00153	-0.00153	-0.00153	-0.0015	-0.0015	-0.00144	-0.00135	-0.00125	-0.0012	-0.00108	-0.00103	-0.000869755	-0.000645959	-0.000457766	-0.000239056	3.56e-05	0.000279746	0.000483198	0.000752771	0.00114	0.00146	0.00164	0.00168	0.0018	0.00189	0.00204	0.00226	0.00241	0.00248	0.00264	0.00288
0.000544234	-0.000172934	-0.000747684	-0.000900272	-0.000946049	-0.000946049	-0.000925704	-0.000935876	-0.000874841	-0.000854496	-0.000900272	-0.000940963	-0.000773116	-0.000798547	-0.00101	-0.00113	-0.00121	-0.00148	-0.00169	-0.00168	-0.00159	-0.00166	-0.00175	-0.0018	-0.00177	-0.00169	-0.00153	-0.00129	-0.00113	-0.00113	-0.00106	-0.000966396	-0.000727339	-0.000340782	-9.16e-05	0.000127157	0.000330609	0.000544234	0.000635787	0.000762943	0.00105	0.00145	0.00179	0.00199	0.00222	0.0022	0.00202	0.00254	0.00283	0.00309
0.000925706	0.000142416	-0.000432335	-0.000651045	-0.000701908	-0.000701908	-0.000701908	-0.00067139	-0.00067139	-0.000773116	-0.000854496	-0.000946049	-0.000946049	-0.000946049	-0.00099183	-0.00117	-0.00138	-0.00152	-0.00156	-0.00151	-0.0014	-0.00137	-0.00137	-0.00137	-0.00136	-0.00123	-0.00122	-0.00111	-0.000946049	-0.00084941	-0.000579838	-0.000391644	-0.000167848	3.56e-05	0.000142416	0.000350954	0.000747684	0.0011	0.0013	0.00146	0.00161	0.00183	0.00205	0.00237	0.00255	0.00262	0.00275	0.00293	0.00328	0.0034
0.00117	0.000310264	-0.000289919	-0.000523889	-0.000651045	-0.000778202	-0.000823978	-0.000757857	-0.00067139	-0.00076803	-0.000879927	-0.00097657	-0.000946049	-0.00096131	-0.00113	-0.00137	-0.00155	-0.00156	-0.00156	-0.00141	-0.00121	-0.00113	-0.00121	-0.00122	-0.00115	-0.00106	-0.00101	-0.001	-0.000854496	-0.000712081	-0.000625614	-0.000350954	-7.12e-05	0.000239056	0.000330609	0.000493371	0.000727339	0.000885013	0.000996917	0.00125	0.00154	0.0018	0.0021	0.00256	0.00298	0.0033	0.00349	0.00392	0.00444	0.00474
0.00145	0.000462853	-0.000279746	-0.000528975	-0.0006307	-0.000686649	-0.000747685	-0.000793461	-0.000778202	-0.000747685	-0.000854496	-0.00108	-0.00116	-0.00117	-0.00125	-0.00138	-0.0014	-0.00141	-0.00144	-0.00139	-0.00125	-0.00119	-0.00119	-0.00118	-0.0011	-0.0008901	-0.000645959	-0.000503544	-0.00035604	-0.000249228	-0.000122071	7.63e-05	0.000223797	0.000386558	0.000686649	0.00103	0.0013	0.00158	0.00182	0.00213	0.00258	0.00286	0.00306	0.00325	0.00345	0.00384	0.00418	0.00438	0.00474	0.00518
0.00336	0.00199	-0.00067139	-0.00324	-0.00106	0.00357	0.00455	0.00224	-0.000808721	-0.00196	-0.00165	-0.00137	-0.00151	-0.00167	-0.00171	-0.0017	-0.00169	-0.00171	-0.00177	-0.00175	-0.00173	-0.00177	-0.00168	-0.00162	-0.00161	-0.00153	-0.00138	-0.00165	-0.00178	-0.00122	-0.000732426	-0.000528975	-0.000320436	-2.54e-05	0.000223797	0.000534061	0.000869755	0.00103	0.00118	0.00139	0.00173	0.00235	0.0028	0.00313	0.00347	0.00367	0.00384	0.00432	0.00466	0.005
0.00106	0.000249228	-0.000401817	-0.000798547	-0.00103	-0.00112	-0.0012	-0.0013	-0.00123	-0.0011	-0.00116	-0.00132	-0.00143	-0.00154	-0.00156	-0.00151	-0.0015	-0.00144	-0.00137	-0.0014	-0.00137	-0.0014	-0.00149	-0.00135	-0.0012	-0.00117	-0.00121	-0.00107	-0.0008901	-0.000706994	-0.000523889	-0.000249229	0.000127157	0.000381472	0.000610355	0.000783288	0.000854496	0.000971483	0.00123	0.00151	0.00175	0.00216	0.00253	0.00263	0.00294	0.00334	0.00376	0.00401	0.00436	0.00464
0.000422163	-0.000350954	-0.000874841	-0.00112	-0.00122	-0.00122	-0.00125	-0.00125	-0.0012	-0.00116	-0.00116	-0.00123	-0.0013	-0.00132	-0.00134	-0.00125	-0.0012	-0.00129	-0.00133	-0.00149	-0.00158	-0.00162	-0.00161	-0.00154	-0.00136	-0.00114	-0.0008901	-0.000722253	-0.000437421	-0.000249228	-0.000208538	-4.58e-05	0.000188193	0.000554406	0.000966397	0.00142	0.00168	0.00173	0.00194	0.0023	0.00263	0.00296	0.00318	0.00337	0.00312	0.00372	0.00412	0.00433	0.00451	0.00453
0.000142416	-0.000666304	-0.00129	-0.00153	-0.00197	-0.00314	-0.0025	-0.000966396	-0.000600183	-0.00111	-0.00122	-0.00133	-0.00137	-0.00143	-0.00153	-0.00155	-0.00176	-0.0019	-0.00188	-0.00182	-0.00184	-0.00194	-0.00191	-0.00166	-0.00139	-0.00108	-0.000625614	-0.000340782	-0.000203452	1.53e-05	0.000320436	0.000722253	0.00103	0.00119	0.00121	0.00138	0.00177	0.00232	0.00257	0.00281	0.00235	0.00196	0.00347	0.00332	0.00674	0.00594	0.00506	0.00479	0.00468	0.00484
0.000142416	-0.00059001	-0.00127	-0.00146	-0.00142	-0.00134	-0.00133	-0.00126	-0.00114	-0.000854496	-0.00102	-0.00124	-0.00114	-0.000966396	-0.000834151	-0.000854496	-0.00105	-0.00129	-0.00134	-0.00134	-0.00127	-0.00116	-0.00103	-0.0008901	-0.000651045	-0.000218711	0.000198365	0.000483198	0.000717167	0.00097657	0.00119	0.00152	0.00194	0.00229	0.0025	0.00283	0.00325	0.00361	0.00388	0.00404	0.00424	0.00453	0.00477	0.00507	0.00531	0.00555	0.00584	0.00598	0.00593	0.00618
0.000386558	-0.000467939	-0.00111	-0.00135	-0.00143	-0.00136	-0.00124	-0.00119	-0.00111	-0.000915531	-0.000818892	-0.000701908	-0.000818892	-0.000940963	-0.00106	-0.00101	-0.000854496	-0.000773116	-0.000701908	-0.000640873	-0.000539148	-0.000432334	-0.00027466	0.000152589	0.000651045	0.00106	0.00138	0.00172	0.0021	0.00245	0.00265	0.00277	0.00306	0.00346	0.00386	0.00403	0.0043	0.00485	0.00535	0.00563	0.00584	0.00603	0.00618	0.00633	0.00666	0.0069	0.00696	0.00722	0.00731	0.0075
0.00285	0.00143	0.00162	2.0345e-05	-0.000193279	-0.000284833	-0.000523889	-0.00106	-0.00075277	-0.00407	-0.004	-0.00219	-0.00209	-0.00261	-0.00282	-0.00108	-0.000259401	-7.63e-05	-3.05e-05	-0.00463	0.0028	0.00612	0.00661	0.00485	0.00248	0.00207	0.000712081	0.000396731	0.00181	0.00269	0.00323	0.00363	0.00375	0.00395	0.00426	0.00479	0.00478	0.00483	0.00494	0.00532	0.00588	0.00624	0.00644	0.00661	0.0066	0.00662	0.00677	0.00701	0.00733	0.00771
0.000645959	-0.000350954	-0.00111	-0.00141	-0.00108	-0.000854496	-0.000793461	-0.000839237	-0.000915531	-0.000793461	-0.000559493	-0.000279746	-0.000478112	-0.000284833	-0.000366213	0.000508629	0.00153	0.00151	0.000961309	0.000523888	0.000427248	0.000651045	0.0012	0.00132	0.0015	0.00189	0.0022	0.00262	0.00276	0.00304	0.0034	0.00379	0.00443	0.00464	0.00497	0.00518	0.00565	0.00593	0.0061	0.00634	0.00653	0.00663	0.00682	0.00696	0.00966	0.00791	0.00571	0.00679	0.00791	0.00875
-0.000300091	-0.00116	-0.00166	-0.0018	-0.00186	-0.00181	-0.00163	-0.00144	-0.00132	-0.00137	-0.00128	-0.00122	-0.00125	-0.00114	-0.000956224	-0.000823978	-0.000915531	-0.000640873	-0.000401817	-0.000233969	9.16e-05	0.000366213	0.000600183	0.000722253	0.000930792	0.00136	0.00175	0.00195	0.00193	0.00208	0.0024	0.00282	0.00311	0.00335	0.00364	0.00399	0.00428	0.00451	0.00487	0.0051	0.00523	0.00562	0.00596	0.00623	0.00655	0.00691	0.00725	0.00763	0.00792	0.00818
0.000289919	-0.000645959	-0.0015	-0.00134	-0.00132	-0.00208	-0.00166	-0.00145	-0.00143	-0.00136	-0.00142	-0.00145	-0.00135	-0.00111	-0.000940963	-0.000762943	-0.00041199	-7.12e-05	0.00017802	0.000381472	0.000528975	0.000651045	0.000813806	1.02e-05	-0.00071208	0.000971484	0.00276	0.000696823	0.00103	0.00225	0.00294	0.0033	0.00372	0.00455	0.00465	0.00503	0.00537	0.00567	0.00591	0.00587	0.00562	0.00576	0.00596	0.00642	0.00687	0.00721	0.00751	0.00808	0.00881	0.00929
6.1e-05	-0.000930793	-0.00161	-0.00186	-0.00187	-0.00173	-0.00158	-0.00148	-0.00143	-0.00149	-0.00151	-0.00143	-0.00126	-0.00104	-0.000798547	-0.000478112	-0.000162761	0.000249228	0.000325523	0.000305178	0.000625614	0.000717167	0.000951137	0.00126	0.00152	0.00172	0.00189	0.00215	0.0025	0.00272	0.00295	0.00322	0.00365	0.00417	0.00443	0.00466	0.00487	0.00523	0.00549	0.00582	0.00601	0.00616	0.00662	0.007	0.00735	0.0077	0.00805	0.00852	0.00889	0.00913
0.000269573	-0.000895189	-0.00167	-0.00177	-0.00171	-0.00165	-0.0015	-0.00151	-0.0016	-0.00174	-0.00184	-0.00158	-0.00132	-0.00105	-0.000696822	-0.000518803	-0.000310264	-0.000254315	-0.000300092	-0.000167848	8.14e-05	0.000213624	0.000289919	0.000503543	0.000681563	0.000885014	0.00115	0.00132	0.00166	0.00197	0.00227	0.0026	0.00296	0.00322	0.00357	0.00385	0.00408	0.00447	0.00472	0.00498	0.00533	0.00577	0.00626	0.00663	0.00686	0.00739	0.00792	0.00816	0.00833	0.00874
0.000101726	-0.000793461	-0.00146	-0.00172	-0.00165	-0.00153	-0.00157	-0.00165	-0.00175	-0.00174	-0.00163	-0.000818892	-0.000610355	-0.000610355	-0.00103	-0.00186	-0.000844325	-1.02e-05	0.000295005	0.000289919	0.000254315	0.000300091	0.000478112	0.000727339	0.000869755	0.00104	0.0012	0.00142	0.00172	0.002	0.00242	0.00326	0.00392	0.00385	0.00399	0.00388	0.00362	0.00446	0.00525	0.00591	0.00476	0.00491	0.0067	0.01028	0.00962	0.00907	0.00942	0.01022	0.01035	0.01019
0.000381472	-0.000300091	-0.000803633	-0.00104	-0.00123	-0.0013	-0.00134	-0.00104	-0.000600183	-0.000640873	-0.0006307	-0.000462853	-0.000249228	8.14e-05	0.000361127	0.000457766	0.000569665	0.000712081	0.00094605	0.00112	0.00113	0.00113	0.0012	0.00129	0.00131	0.00138	0.00163	0.00198	0.00244	0.00296	0.00343	0.00387	0.00429	0.00455	0.00475	0.00501	0.00515	0.00545	0.00588	0.00572	0.00704	0.00876	0.00896	0.00895	0.00917	0.00954	0.01007	0.01065	0.01099	0.01143
-0.000132244	-0.000971482	-0.00153	-0.00168	-0.00168	-0.00172	-0.00174	-0.00177	-0.00169	-0.00149	-0.00125	-0.000996917	-0.00084941	-0.000701908	-0.000457766	-0.000310264	-0.00027466	-0.00017802	-2.03e-05	6.1e-05	9.66e-05	0.00027466	0.000447593	0.000488285	0.000432334	0.000411989	0.000717167	0.00103	0.0014	0.00184	0.00214	0.00245	0.00271	0.00313	0.00369	0.00419	0.00455	0.00492	0.00551	0.00616	0.00671	0.00713	0.00765	0.00821	0.00862	0.00881	0.00866	0.00874	0.00918	0.00992
-0.000900273	-0.00145	-0.00192	-0.00204	-0.00202	-0.00203	-0.00198	-0.00195	-0.00183	-0.00169	-0.00151	-0.00131	-0.00112	-0.000935877	-0.000813806	-0.000701908	-0.00067139	-0.000605269	-0.000579838	-0.000579838	-0.000610355	-0.000605269	-0.000483198	-0.000457766	-0.000381471	-0.000106812	0.000264487	0.000625614	0.00112	0.00171	0.00212	0.00243	0.00286	0.00329	0.0036	0.00386	0.00408	0.00432	0.00476	0.00543	0.00594	0.00632	0.00692	0.00737	0.00763	0.0079	0.0085	0.00896	0.00937	0.0101
-0.000488284	-0.00137	-0.00194	-0.00203	-0.00205	-0.00225	-0.00198	-0.00181	-0.0017	-0.00159	-0.00152	-0.00127	-0.000900272	-0.000773116	-0.00072734	-0.000600183	-0.000681563	-0.000844323	-0.000625614	-0.000503544	-0.000417075	-0.00039673	-0.000269574	-2.54e-05	0.000203452	0.000371299	0.000564579	0.000869755	0.00136	0.0019	0.0023	0.00252	0.00265	0.0031	0.00359	0.00392	0.00406	0.00425	0.00463	0.00511	0.00559	0.00614	0.00661	0.00715	0.00773	0.0082	0.00847	0.00889	0.00923	0.00975
-0.000925706	-0.00168	-0.00224	-0.00248	-0.00259	-0.00262	-0.0026	-0.00246	-0.00233	-0.00222	-0.00197	-0.00186	-0.00181	-0.00173	-0.00159	-0.00145	-0.00132	-0.00116	-0.00104	-0.00101	-0.000981657	-0.000610355	-0.000747684	-0.000686649	-0.000289919	0.000371299	-0.000239056	0.000269573	0.000864669	0.00135	0.00173	0.00215	0.00249	0.00297	0.00337	0.0036	0.00398	0.0047	0.00529	0.00572	0.00623	0.00679	0.00765	0.0083	0.00885	0.00928	0.00962	0.01041	0.00967	0.01113
-0.000554406	-0.00154	-0.0023	-0.00256	-0.00251	-0.00259	-0.00266	-0.00261	-0.00246	-0.00223	-0.00204	-0.00189	-0.00177	-0.00175	-0.00178	-0.00172	-0.00167	-0.00157	-0.00145	-0.00133	-0.0012	-0.00119	-0.00107	-0.000844323	-0.000483198	1.53e-05	0.000518802	0.000879927	0.00117	0.00173	0.00233	0.00283	0.00331	0.00357	0.00409	0.00439	0.00462	0.00315	0.00389	0.00491	0.00579	0.0067	0.00809	0.00868	0.0089	0.00958	0.01037	0.01112	0.0124	0.01295
-0.00054932	-0.00146	-0.00219	-0.0025	-0.00256	-0.00243	-0.00226	-0.00211	-0.00191	-0.00179	-0.00175	-0.00167	-0.00164	-0.00168	-0.00163	-0.00153	-0.00128	-0.00106	-0.000874842	-0.000432335	-0.000335695	-0.000259401	-0.000152589	2.03e-05	0.000111898	0.00039673	0.000686649	0.00126	0.00175	0.0021	0.00261	0.00298	0.00327	0.00372	0.00426	0.00463	0.00487	0.00515	0.00548	0.0057	0.00587	0.00621	0.00671	0.00747	0.00835	0.00899	0.0094	0.01026	0.01109	0.01166
-0.000890101	-0.00182	-0.00266	-0.00308	-0.00323	-0.00317	-0.00292	-0.00278	-0.0028	-0.00277	-0.00269	-0.00271	-0.00263	-0.00252	-0.0025	-0.00254	-0.00203	-0.00148	-0.00161	-0.0015	-0.00122	-0.000940964	-0.000829065	-0.000579838	-5.09e-05	5.0863e-05	0.000188193	0.000300092	0.0006307	0.00114	0.00164	0.0021	0.00249	0.00275	0.00314	0.00364	0.00406	0.00428	0.00468	0.00538	0.00561	0.00586	0.00628	0.007	0.00801	0.00902	0.00998	0.01064	0.01142	0.01252
-0.00123	-0.00236	-0.00326	-0.00352	-0.0034	-0.00313	-0.00286	-0.00276	-0.00275	-0.00279	-0.00289	-0.00296	-0.00286	-0.00278	-0.00257	-0.00228	-0.00195	-0.00174	-0.00151	-0.00118	-0.000885013	-0.000803633	-0.000717167	-0.000701908	-0.00067139	-0.000595097	-0.000478112	-0.000279746	1.02e-05	0.000523888	0.00111	0.00166	0.00213	0.0025	0.00275	0.00321	0.00372	0.00399	0.00445	0.00502	0.00582	0.00654	0.00668	0.0063	0.00734	0.00857	0.00929	0.01036	0.01155	0.01285
-0.00131	-0.00238	-0.00334	-0.0036	-0.00353	-0.00337	-0.00314	-0.00302	-0.00309	-0.00327	-0.00346	-0.00343	-0.00335	-0.00313	-0.00273	-0.00231	-0.00174	-0.00128	-0.000951137	-0.000885013	-0.000834151	-0.000701908	-0.000640873	-0.000610355	-0.000661218	-0.000701908	-0.000427248	-2.54e-05	0.000376386	0.000879928	0.00143	0.00211	0.00282	0.00336	0.00386	0.00373	0.00403	0.00564	0.007	0.00701	0.00698	0.00751	0.00805	0.00881	0.00955	0.01047	0.01171	0.01283	0.01412	0.01532
-0.00132	-0.00284	-0.0038	-0.00429	-0.00666	-0.00528	-0.00407	-0.00403	-0.00415	-0.00422	-0.00429	-0.00443	-0.00467	-0.00451	-0.00376	-0.00299	-0.00236	-0.00199	-0.0018	-0.00177	-0.00178	-0.00181	-0.00173	-0.00153	-0.00143	-0.00134	-0.00107	-0.000818892	-0.000473026	6.61e-05	0.000584924	0.00107	0.00162	0.00217	0.00249	0.00291	0.00332	0.00363	0.00378	0.0041	0.00479	0.00551	0.00625	0.00696	0.00757	0.00857	0.00979	0.01105	0.01221	0.01329
-0.00213	-0.00372	-0.00474	-0.005	-0.0051	-0.0053	-0.00546	-0.00545	-0.00539	-0.0054	-0.00528	-0.00521	-0.0052	-0.00488	-0.0043	-0.00386	-0.00341	-0.00306	-0.0028	-0.0031	-0.00316	-0.00302	-0.00311	-0.00317	-0.00308	-0.00302	-0.00302	-0.00287	-0.00255	-0.00215	-0.00163	-0.00117	-0.000686649	4.07e-05	0.000371299	0.00059001	0.000935879	0.00148	0.00199	0.00231	0.00267	0.00306	0.00366	0.00424	0.00511	0.00607	0.00721	0.00864	0.01039	0.01194
-0.00188	-0.00356	-0.0048	-0.00517	-0.00529	-0.00538	-0.00541	-0.0055	-0.00552	-0.0055	-0.00526	-0.00485	-0.00453	-0.00424	-0.00386	-0.00346	-0.00313	-0.00286	-0.00223	-0.00222	-0.00246	-0.00269	-0.00293	-0.00317	-0.00316	-0.00301	-0.00268	-0.00224	-0.00169	-0.00124	-0.000823978	-0.000442507	0.00013733	0.00054932	0.000676477	0.000869755	0.0013	0.00156	0.00193	0.00243	0.00298	0.0038	0.00459	0.0054	0.0066	0.00781	0.00937	0.01099	0.01234	0.01368
-0.00309	-0.00468	-0.00571	-0.00598	-0.00579	-0.00571	-0.00584	-0.00567	-0.00544	-0.00531	-0.00537	-0.00521	-0.00452	-0.00418	-0.00416	-0.00396	-0.00391	-0.00375	-0.00356	-0.00382	-0.00412	-0.00425	-0.0043	-0.00433	-0.00426	-0.00412	-0.00398	-0.00347	-0.00275	-0.0019	-0.00169	-0.00164	-0.0014	-0.00105	-0.000620528	-0.000615442	-0.000747684	-0.00054932	2.54e-05	0.0014	0.00266	0.0037	0.00375	0.00479	0.00638	0.00782	0.00921	0.01064	0.01248	0.01442
-0.00267	-0.00454	-0.0059	-0.0063	-0.0063	-0.00649	-0.00668	-0.00656	-0.00655	-0.00654	-0.0063	-0.00646	-0.00667	-0.00688	-0.00641	-0.0058	-0.00551	-0.00544	-0.00537	-0.00543	-0.00556	-0.00502	-0.00602	-0.00633	-0.00605	-0.00569	-0.00531	-0.00508	-0.00476	-0.00437	-0.00386	-0.00331	-0.00289	-0.00266	-0.00231	-0.00194	-0.00164	-0.00124	-0.000768029	-0.000325523	0.000218711	0.00105	0.00196	0.00314	0.00447	0.00602	0.00773	0.00935	0.01107	0.01284
-0.00357	-0.00532	-0.0065	-0.00698	-0.00702	-0.00688	-0.00677	-0.00681	-0.00678	-0.0067	-0.00672	-0.00669	-0.00665	-0.00657	-0.0064	-0.00636	-0.00638	-0.00638	-0.00649	-0.00657	-0.00669	-0.00687	-0.00686	-0.00672	-0.0065	-0.00627	-0.00609	-0.00574	-0.00529	-0.00486	-0.00437	-0.00381	-0.00334	-0.00297	-0.00293	-0.00285	-0.0026	-0.00209	-0.00166	-0.00112	-0.00050863	0.000320436	0.00154	0.0029	0.0042	0.00557	0.00676	0.00794	0.00955	0.01159
-0.00368	-0.00529	-0.00647	-0.00702	-0.0072	-0.0072	-0.00732	-0.00739	-0.00749	-0.00754	-0.00747	-0.00724	-0.00721	-0.00724	-0.00717	-0.00701	-0.007	-0.00716	-0.00738	-0.0075	-0.00759	-0.00804	-0.00827	-0.00807	-0.0079	-0.00764	-0.00726	-0.00702	-0.00675	-0.00633	-0.00565	-0.00486	-0.00433	-0.00392	-0.00356	-0.00337	-0.00322	-0.00288	-0.00236	-0.0016	-0.000793461	-0.000147502	0.000727339	0.00176	0.00283	0.00409	0.00548	0.0071	0.00781	0.0102
-0.00478	-0.0064	-0.00756	-0.00804	-0.00833	-0.00849	-0.00856	-0.00866	-0.00868	-0.00876	-0.00879	-0.00894	-0.00916	-0.0092	-0.00936	-0.00951	-0.00971	-0.01001	-0.01001	-0.01018	-0.01022	-0.01028	-0.01023	-0.0103	-0.01033	-0.01011	-0.00983	-0.00954	-0.00898	-0.0084	-0.00798	-0.00757	-0.00735	-0.00729	-0.00726	-0.00706	-0.00681	-0.00622	-0.00573	-0.00536	-0.00471	-0.00368	-0.00253	-0.00158	-0.000839239	1.02e-05	0.000920621	0.0022	0.00371	0.00538
-0.00563	-0.00746	-0.00885	-0.00954	-0.00988	-0.01003	-0.0102	-0.0103	-0.01043	-0.01043	-0.01038	-0.01045	-0.01055	-0.01064	-0.01084	-0.01106	-0.01126	-0.01146	-0.01166	-0.01166	-0.01159	-0.0115	-0.0113	-0.01096	-0.01067	-0.01038	-0.01014	-0.00976	-0.00922	-0.00879	-0.00849	-0.00832	-0.0082	-0.00803	-0.0079	-0.00761	-0.00713	-0.00647	-0.00605	-0.00552	-0.00475	-0.00403	-0.00336	-0.0023	-0.0011	0.000152589	0.00123	0.00226	0.00374	0.00608
-0.00606	-0.00821	-0.00988	-0.01068	-0.01108	-0.01146	-0.01184	-0.01223	-0.0126	-0.01292	-0.01338	-0.0136	-0.01354	-0.01329	-0.01295	-0.01276	-0.01341	-0.01422	-0.01411	-0.01392	-0.01389	-0.01377	-0.01344	-0.01286	-0.01339	-0.01306	-0.01252	-0.01202	-0.01168	-0.01142	-0.01131	-0.01112	-0.0107	-0.01055	-0.01054	-0.01021	-0.00971	-0.00933	-0.0089	-0.0082	-0.00691	-0.00613	-0.00597	-0.00516	-0.0042	-0.0033	-0.00283	-0.00165	0.000706995	0.00311
-0.00703	-0.00942	-0.0114	-0.01224	-0.0124	-0.01259	-0.01274	-0.01297	-0.01319	-0.01344	-0.01387	-0.01432	-0.0147	-0.01494	-0.01511	-0.01523	-0.01534	-0.01552	-0.01549	-0.01534	-0.01505	-0.01484	-0.01457	-0.01408	-0.0135	-0.01312	-0.0129	-0.01264	-0.01232	-0.01222	-0.01226	-0.01295	-0.01286	-0.0124	-0.01203	-0.01157	-0.01105	-0.01072	-0.01074	-0.01042	-0.00985	-0.00923	-0.00865	-0.00787	-0.00718	-0.00639	-0.00539	-0.00439	-0.00319	-0.00188
-0.00593	-0.00903	-0.01131	-0.01231	-0.01262	-0.01271	-0.01293	-0.01335	-0.01376	-0.01403	-0.0141	-0.01433	-0.01472	-0.01502	-0.01525	-0.01519	-0.01516	-0.0153	-0.01542	-0.01534	-0.01493	-0.01459	-0.01427	-0.01384	-0.01336	-0.01284	-0.0123	-0.01205	-0.01194	-0.01183	-0.01165	-0.0117	-0.01166	-0.01147	-0.01127	-0.01091	-0.01036	-0.00968	-0.00919	-0.00878	-0.00835	-0.00755	-0.00687	-0.00611	-0.00525	-0.00452	-0.00364	-0.00268	-0.00146	0.000132243
-0.00609	-0.00942	-0.01184	-0.01277	-0.01321	-0.01355	-0.01375	-0.01417	-0.01457	-0.01484	-0.01505	-0.01533	-0.0156	-0.01585	-0.01596	-0.01602	-0.0159	-0.01574	-0.01567	-0.0154	-0.01495	-0.01459	-0.01466	-0.01453	-0.0141	-0.01365	-0.01326	-0.01301	-0.01281	-0.01268	-0.01244	-0.0122	-0.01216	-0.01212	-0.0118	-0.01149	-0.01104	-0.01023	-0.00941	-0.00879	-0.00811	-0.00739	-0.00661	-0.00583	-0.00496	-0.00411	-0.00327	-0.00224	-0.001	0.000905361
-0.00191	-0.00636	-0.01019	-0.01182	-0.01174	-0.0122	-0.0137	-0.01527	-0.01591	-0.01518	-0.01487	-0.01494	-0.01526	-0.0157	-0.01582	-0.01614	-0.01666	-0.01687	-0.01431	-0.01406	-0.01463	-0.01363	-0.01365	-0.01392	-0.01434	-0.01434	-0.01438	-0.01432	-0.01392	-0.01361	-0.01351	-0.01315	-0.01273	-0.01224	-0.01121	-0.01091	-0.01118	-0.01122	-0.01083	-0.01116	-0.01176	-0.01047	-0.00911	-0.0082	-0.00718	-0.00586	-0.0046	-0.00356	-0.00227	-0.000986743
-0.00404	-0.0075	-0.01018	-0.01114	-0.01153	-0.01183	-0.01214	-0.01229	-0.01252	-0.01287	-0.0131	-0.01321	-0.01334	-0.01357	-0.01374	-0.01379	-0.01379	-0.01372	-0.01359	-0.01343	-0.01326	-0.01315	-0.01314	-0.01304	-0.0127	-0.0124	-0.01204	-0.01178	-0.01161	-0.01135	-0.01116	-0.01094	-0.01078	-0.01065	-0.01062	-0.01056	-0.01054	-0.0103	-0.00984	-0.0094	-0.00902	-0.00827	-0.00715	-0.00579	-0.00453	-0.00347	-0.00228	-0.00112	-1.02e-05	0.00122
-0.00391	-0.00799	-0.01104	-0.01232	-0.01296	-0.01342	-0.01349	-0.01143	-0.01345	-0.01527	-0.0162	-0.01559	-0.01557	-0.01549	-0.01528	-0.0155	-0.01779	-0.01739	-0.01535	-0.01447	-0.01413	-0.01398	-0.01358	-0.01345	-0.01306	-0.01251	-0.01193	-0.0113	-0.01066	-0.01034	-0.01017	-0.00976	-0.00995	-0.01045	-0.01033	-0.01025	-0.01013	-0.01006	-0.00979	-0.00932	-0.00861	-0.00732	-0.00604	-0.00493	-0.00373	-0.0024	-0.00121	-0.000213624	0.0012	0.00287
-0.00387	-0.00798	-0.01072	-0.01204	-0.01281	-0.01291	-0.01316	-0.01322	-0.01364	-0.01406	-0.01378	-0.01344	-0.01334	-0.01324	-0.01294	-0.01248	-0.01239	-0.01287	-0.01274	-0.01237	-0.01211	-0.01184	-0.01167	-0.01123	-0.01095	-0.01049	-0.01035	-0.01013	-0.00943	-0.0088	-0.00849	-0.00841	-0.00858	-0.00881	-0.00894	-0.00903	-0.00912	-0.00912	-0.00875	-0.00817	-0.0075	-0.00637	-0.00477	-0.00317	-0.00164	-0.000564578	0.000356041	0.00159	0.00295	0.00425
-0.00318	-0.00747	-0.01128	-0.01289	-0.01351	-0.01384	-0.01405	-0.01417	-0.01421	-0.01421	-0.01412	-0.01399	-0.01361	-0.0132	-0.01271	-0.01241	-0.01241	-0.01242	-0.0123	-0.01196	-0.01159	-0.011	-0.0112	-0.01125	-0.01075	-0.01006	-0.00953	-0.00903	-0.0085	-0.00813	-0.00799	-0.00781	-0.00751	-0.00731	-0.00737	-0.00729	-0.0068	-0.00653	-0.00611	-0.00552	-0.00469	-0.00358	-0.00216	-0.000885016	0.000584923	0.00213	0.00326	0.00432	0.0053	0.00622
-0.00271	-0.00725	-0.01066	-0.01218	-0.01288	-0.01315	-0.01332	-0.01342	-0.01343	-0.01321	-0.01271	-0.01222	-0.01151	-0.01148	-0.0114	-0.01111	-0.0108	-0.01058	-0.01038	-0.01015	-0.00998	-0.00986	-0.00958	-0.0091	-0.00861	-0.00804	-0.00751	-0.00673	-0.00615	-0.00572	-0.00537	-0.0052	-0.00516	-0.00506	-0.00466	-0.00431	-0.0043	-0.0041	-0.00372	-0.00305	-0.00209	-0.00087993	0.00053406	0.00214	0.00379	0.00511	0.00629	0.00772	0.00885	0.00993
-0.00279	-0.00758	-0.01139	-0.01303	-0.01369	-0.01399	-0.01411	-0.01401	-0.01388	-0.01373	-0.01362	-0.01335	-0.01295	-0.01268	-0.01249	-0.01204	-0.01155	-0.01134	-0.01126	-0.01121	-0.01132	-0.01122	-0.01096	-0.01055	-0.01	-0.00951	-0.00894	-0.00821	-0.00752	-0.00727	-0.00719	-0.00708	-0.00694	-0.00679	-0.00664	-0.00629	-0.00608	-0.00568	-0.00513	-0.00402	-0.00296	-0.00194	-0.00041199	0.00132	0.00313	0.00457	0.00593	0.00703	0.00776	0.00847
-0.00232	-0.00761	-0.01162	-0.01325	-0.01393	-0.01416	-0.01396	-0.01373	-0.01356	-0.01341	-0.01322	-0.01295	-0.01274	-0.01244	-0.01208	-0.01164	-0.01145	-0.01125	-0.01121	-0.01117	-0.011	-0.01078	-0.01039	-0.01016	-0.00998	-0.00955	-0.00905	-0.00845	-0.00791	-0.00732	-0.00691	-0.00681	-0.00667	-0.00636	-0.00605	-0.00579	-0.00566	-0.00528	-0.00475	-0.00397	-0.00298	-0.00192	-0.00096131	0.000310264	0.00199	0.00363	0.00542	0.00696	0.00844	0.00984
-0.00276	-0.00774	-0.012	-0.01359	-0.01387	-0.01388	-0.01371	-0.01367	-0.01338	-0.01313	-0.01308	-0.01283	-0.01245	-0.01209	-0.01199	-0.01181	-0.01151	-0.01133	-0.01138	-0.01131	-0.01115	-0.01108	-0.01083	-0.01029	-0.00973	-0.00937	-0.00913	-0.00881	-0.00849	-0.00839	-0.00822	-0.00785	-0.00743	-0.00701	-0.00664	-0.0063	-0.00571	-0.00508	-0.00464	-0.00379	-0.00287	-0.00179	-0.000508629	0.000844325	0.00242	0.00437	0.00595	0.0071	0.00846	0.01027
-0.00198	-0.00735	-0.01153	-0.01309	-0.01349	-0.01335	-0.01302	-0.0128	-0.01272	-0.01257	-0.01226	-0.01232	-0.01233	-0.01206	-0.01181	-0.01162	-0.01157	-0.0113	-0.01146	-0.01162	-0.01142	-0.01106	-0.01076	-0.0103	-0.0098	-0.00949	-0.00908	-0.00856	-0.00836	-0.00845	-0.00842	-0.00828	-0.00823	-0.00785	-0.00728	-0.00675	-0.00616	-0.00547	-0.00492	-0.00454	-0.00381	-0.00322	-0.00265	-0.00192	-0.000564578	0.00139	0.00347	0.00592	0.00791	0.00965
-0.00212	-0.00812	-0.01251	-0.0138	-0.01343	-0.01311	-0.01348	-0.01308	-0.01272	-0.01275	-0.01264	-0.01278	-0.01251	-0.01228	-0.01343	-0.0135	-0.01251	-0.01199	-0.01178	-0.0113	-0.01143	-0.01164	-0.01128	-0.01108	-0.01089	-0.01108	-0.01115	-0.01106	-0.01084	-0.01051	-0.00996	-0.0095	-0.00876	-0.00829	-0.00821	-0.00794	-0.00727	-0.00639	-0.00572	-0.00524	-0.00412	-0.0034	-0.00284	-0.00185	-0.00027466	0.00147	0.00321	0.00496	0.00673	0.00858
-0.0023	-0.00785	-0.01205	-0.01374	-0.01402	-0.01339	-0.01277	-0.01334	-0.01368	-0.0131	-0.01284	-0.01269	-0.01242	-0.01235	-0.01156	-0.01134	-0.01089	-0.01033	-0.01072	-0.01038	-0.01061	-0.01071	-0.01078	-0.01055	-0.0101	-0.01032	-0.01162	-0.01197	-0.01105	-0.01054	-0.00983	-0.00961	-0.00958	-0.0095	-0.00913	-0.00962	-0.0088	-0.00771	-0.00687	-0.00593	-0.00555	-0.00549	-0.005	-0.00353	-0.00192	-0.000269574	0.000528974	0.00314	0.0062	0.0085
-0.00175	-0.00756	-0.01155	-0.01281	-0.013	-0.01297	-0.01292	-0.01252	-0.01205	-0.0118	-0.01174	-0.01153	-0.01104	-0.011	-0.01133	-0.01151	-0.01151	-0.01159	-0.01128	-0.01114	-0.01095	-0.01066	-0.01062	-0.01076	-0.01105	-0.01142	-0.01146	-0.01144	-0.0115	-0.01104	-0.01054	-0.01043	-0.01004	-0.0093	-0.00848	-0.00786	-0.00735	-0.00716	-0.00691	-0.00669	-0.00654	-0.00617	-0.00556	-0.0045	-0.00271	-0.000539147	0.00125	0.00354	0.00591	0.00857
-0.0011	-0.00706	-0.01158	-0.01309	-0.01324	-0.0134	-0.01335	-0.01266	-0.01188	-0.01078	-0.01062	-0.01086	-0.01107	-0.01115	-0.01093	-0.01089	-0.01081	-0.01121	-0.0114	-0.01117	-0.01091	-0.01081	-0.01099	-0.01126	-0.01135	-0.01155	-0.01198	-0.01255	-0.01287	-0.01315	-0.01309	-0.01278	-0.01218	-0.01125	-0.01043	-0.01003	-0.00964	-0.00942	-0.00926	-0.00912	-0.00906	-0.00886	-0.0079	-0.00679	-0.0055	-0.00401	-0.00191	-5.09e-06	0.00265	0.00568
-0.00179	-0.0077	-0.012	-0.0131	-0.0129	-0.01259	-0.01221	-0.01196	-0.01171	-0.01136	-0.01111	-0.01086	-0.01098	-0.01135	-0.01182	-0.01199	-0.01192	-0.01172	-0.01146	-0.0115	-0.0118	-0.01175	-0.01169	-0.01161	-0.01168	-0.01216	-0.0125	-0.01278	-0.01288	-0.01288	-0.01275	-0.01252	-0.01235	-0.01171	-0.0138	-0.01598	-0.01942	-0.00929	-0.0086	-0.00863	-0.00847	-0.00752	-0.00613	-0.00484	-0.00311	-0.00149	0.00035604	0.00166	0.00328	0.00511
-0.00126	-0.00704	-0.01127	-0.01259	-0.01272	-0.01249	-0.01211	-0.01147	-0.01131	-0.01093	-0.01043	-0.01026	-0.01044	-0.01079	-0.01122	-0.01158	-0.01178	-0.01147	-0.01079	-0.0108	-0.01059	-0.01044	-0.01132	-0.01094	-0.01086	-0.01162	-0.01228	-0.01324	-0.01349	-0.01335	-0.01321	-0.013	-0.01272	-0.01194	-0.01112	-0.01081	-0.01028	-0.01014	-0.0102	-0.00939	-0.00827	-0.0075	-0.00646	-0.00508	-0.00364	-0.00239	-0.000432335	0.00183	0.00332	0.00458
-0.000559492	-0.00644	-0.01106	-0.01249	-0.01234	-0.01201	-0.0116	-0.01097	-0.01044	-0.01014	-0.01002	-0.01006	-0.01023	-0.01052	-0.01067	-0.01072	-0.0108	-0.0109	-0.01063	-0.01047	-0.01054	-0.01052	-0.01044	-0.01055	-0.01107	-0.01177	-0.01219	-0.01217	-0.01234	-0.01248	-0.01229	-0.01178	-0.01132	-0.01056	-0.00991	-0.00936	-0.00887	-0.00856	-0.0085	-0.00866	-0.00829	-0.00782	-0.00718	-0.00618	-0.00527	-0.00478	-0.00426	-0.00323	-0.00207	-0.000773117
-0.00083415	-0.00722	-0.01159	-0.01273	-0.01264	-0.01207	-0.01131	-0.01068	-0.01049	-0.01044	-0.00982	-0.01011	-0.01064	-0.01077	-0.0109	-0.01095	-0.0113	-0.01118	-0.01064	-0.01045	-0.01053	-0.01073	-0.01104	-0.01141	-0.01191	-0.01232	-0.01305	-0.0138	-0.01426	-0.01451	-0.01447	-0.01452	-0.01399	-0.01322	-0.01287	-0.01282	-0.01287	-0.01274	-0.01307	-0.01339	-0.01437	-0.01393	-0.01296	-0.01202	-0.01101	-0.00994	-0.00854	-0.00689	-0.00484	-0.00335
-0.000762943	-0.00723	-0.0121	-0.01325	-0.01307	-0.01262	-0.01206	-0.01153	-0.01145	-0.01146	-0.01144	-0.01159	-0.01169	-0.01169	-0.01177	-0.01191	-0.0119	-0.01212	-0.01253	-0.0129	-0.01319	-0.01368	-0.01402	-0.01455	-0.0156	-0.01627	-0.01687	-0.01703	-0.01722	-0.0174	-0.01742	-0.01705	-0.0167	-0.01661	-0.01641	-0.0162	-0.01599	-0.01552	-0.01494	-0.0147	-0.01455	-0.01451	-0.01458	-0.01416	-0.01312	-0.01236	-0.01162	-0.00987	-0.00773	-0.00667
-0.000574751	-0.00681	-0.01135	-0.01246	-0.01234	-0.01186	-0.01155	-0.01156	-0.01165	-0.01176	-0.01216	-0.0125	-0.0125	-0.01225	-0.01205	-0.01187	-0.0118	-0.01169	-0.01176	-0.01219	-0.01257	-0.0133	-0.01415	-0.01492	-0.01581	-0.01632	-0.01684	-0.01718	-0.01728	-0.01753	-0.0175	-0.01754	-0.01731	-0.01696	-0.01688	-0.01656	-0.01625	-0.01662	-0.01689	-0.01691	-0.0167	-0.01646	-0.01673	-0.01705	-0.01663	-0.01595	-0.01487	-0.01324	-0.01197	-0.01065
-0.000681563	-0.00689	-0.01172	-0.01324	-0.01307	-0.01254	-0.0123	-0.0124	-0.01246	-0.0126	-0.01278	-0.01308	-0.01291	-0.01255	-0.01229	-0.01225	-0.01247	-0.01293	-0.01365	-0.01449	-0.01547	-0.01633	-0.01689	-0.01725	-0.01746	-0.01759	-0.01779	-0.01767	-0.01707	-0.01659	-0.01633	-0.01626	-0.01633	-0.01635	-0.01627	-0.01664	-0.01688	-0.0167	-0.01645	-0.01589	-0.01538	-0.01553	-0.01603	-0.01572	-0.01511	-0.01481	-0.01415	-0.01253	-0.01034	-0.00854
-0.000127157	-0.00687	-0.0115	-0.01296	-0.01318	-0.01308	-0.013	-0.01327	-0.01344	-0.0136	-0.01395	-0.0142	-0.01389	-0.01347	-0.01347	-0.01341	-0.01372	-0.01453	-0.01525	-0.01603	-0.01691	-0.0177	-0.01833	-0.01875	-0.01888	-0.01908	-0.01895	-0.01856	-0.01842	-0.01876	-0.01918	-0.01939	-0.01938	-0.01933	-0.0193	-0.01901	-0.01905	-0.01919	-0.01925	-0.01923	-0.01928	-0.01894	-0.01771	-0.01672	-0.01644	-0.01657	-0.01681	-0.01631	-0.0153	-0.01455
-0.000701908	-0.007	-0.01229	-0.01376	-0.01347	-0.01334	-0.01367	-0.01413	-0.01459	-0.01491	-0.01495	-0.01479	-0.01436	-0.01414	-0.01404	-0.01419	-0.0148	-0.01557	-0.01607	-0.0167	-0.01734	-0.01752	-0.01762	-0.01773	-0.01779	-0.01792	-0.0181	-0.01838	-0.01869	-0.01883	-0.01905	-0.01968	-0.01965	-0.01972	-0.01963	-0.01918	-0.01858	-0.01803	-0.01761	-0.01724	-0.0169	-0.01645	-0.01633	-0.016	-0.01596	-0.01577	-0.01567	-0.01489	-0.01422	-0.01359
0.000579837	-0.00561	-0.01048	-0.01232	-0.01291	-0.01322	-0.01366	-0.01408	-0.01427	-0.01436	-0.01555	-0.01546	-0.0136	-0.01372	-0.01447	-0.0156	-0.01678	-0.01659	-0.01686	-0.01697	-0.01725	-0.0176	-0.01766	-0.01828	-0.01883	-0.01936	-0.01932	-0.01935	-0.02	-0.02032	-0.02029	-0.02018	-0.0201	-0.01968	-0.0195	-0.01917	-0.01875	-0.01872	-0.01746	-0.01607	-0.01567	-0.01558	-0.01568	-0.01564	-0.01561	-0.01596	-0.01582	-0.01675	-0.01694	-0.0159
-0.000447594	-0.00571	-0.0105	-0.01277	-0.01384	-0.01441	-0.01485	-0.01521	-0.01544	-0.01553	-0.0155	-0.01495	-0.01488	-0.02024	-0.02939	-0.02457	-0.01967	-0.01794	-0.01803	-0.02381	-0.02587	-0.01742	-0.01236	-0.01396	-0.01622	-0.0177	-0.01846	-0.01941	-0.02035	-0.02089	-0.02132	-0.02162	-0.02172	-0.02166	-0.0216	-0.02108	-0.02049	-0.02007	-0.01949	-0.01849	-0.01727	-0.01653	-0.01633	-0.01608	-0.01597	-0.01517	-0.01589	-0.01888	-0.02802	-0.02298
0.000183107	-0.00458	-0.00989	-0.01276	-0.01498	-0.0113	-0.01023	-0.0135	-0.01505	-0.01514	-0.01511	-0.01543	-0.01579	-0.01618	-0.01674	-0.01742	-0.01816	-0.01876	-0.01912	-0.01944	-0.01971	-0.01975	-0.01975	-0.02073	-0.02143	-0.02138	-0.02177	-0.02212	-0.022	-0.02213	-0.02243	-0.02298	-0.02372	-0.02392	-0.02361	-0.02317	-0.02263	-0.02238	-0.02181	-0.02105	-0.02006	-0.01975	-0.02	-0.0198	-0.01906	-0.01899	-0.01952	-0.02055	-0.02115	-0.02123
-0.000152589	-0.00598	-0.01087	-0.01302	-0.01404	-0.0146	-0.01476	-0.01428	-0.01376	-0.01359	-0.01369	-0.01383	-0.01418	-0.01492	-0.01575	-0.01642	-0.01714	-0.01748	-0.01753	-0.01787	-0.01835	-0.01855	-0.01828	-0.0184	-0.01929	-0.01979	-0.02024	-0.02105	-0.0216	-0.02151	-0.02148	-0.02191	-0.02229	-0.0223	-0.02224	-0.02167	-0.0218	-0.02123	-0.02008	-0.01923	-0.01885	-0.01895	-0.01878	-0.01892	-0.01873	-0.01887	-0.01968	-0.01933	-0.01862	-0.01902
0.000885016	-0.00596	-0.01158	-0.01376	-0.01417	-0.01414	-0.01459	-0.01463	-0.01433	-0.01431	-0.01447	-0.01515	-0.01595	-0.01675	-0.01736	-0.01795	-0.01853	-0.0187	-0.01889	-0.019	-0.01918	-0.01944	-0.01996	-0.02039	-0.02037	-0.02013	-0.01993	-0.02008	-0.02039	-0.02091	-0.02119	-0.02112	-0.02105	-0.02084	-0.02075	-0.0207	-0.02027	-0.01997	-0.01991	-0.01997	-0.02022	-0.02081	-0.0242	-0.02301	-0.02141	-0.02113	-0.0212	-0.02148	-0.02231	-0.02346
-0.000193279	-0.00654	-0.01175	-0.01397	-0.0145	-0.0144	-0.01416	-0.0141	-0.01422	-0.01429	-0.01469	-0.01946	-0.0272	-0.02306	-0.01866	-0.01643	-0.01607	-0.01659	-0.01718	-0.01859	-0.02155	-0.02184	-0.01934	-0.01559	-0.02004	-0.02226	-0.02349	-0.02425	-0.02462	-0.02479	-0.02498	-0.02496	-0.02484	-0.02434	-0.02466	-0.02509	-0.02529	-0.02375	-0.02355	-0.02404	-0.02549	-0.02709	-0.02729	-0.02794	-0.02875	-0.02907	-0.02878	-0.02939	-0.03034	-0.0301
0.00117	-0.00485	-0.00963	-0.01124	-0.01165	-0.01181	-0.01184	-0.01172	-0.01104	-0.00986	-0.00972	-0.01128	-0.01344	-0.01652	-0.01663	-0.01537	-0.01566	-0.01622	-0.0166	-0.01698	-0.01732	-0.01787	-0.01837	-0.01908	-0.01767	-0.01815	-0.01931	-0.02087	-0.02038	-0.01874	-0.01876	-0.01888	-0.01854	-0.01818	-0.01805	-0.01828	-0.01884	-0.0197	-0.02022	-0.02014	-0.02139	-0.02173	-0.02148	-0.02203	-0.02249	-0.02232	-0.02277	-0.02353	-0.02398	-0.0241
0.00115	-0.00491	-0.00985	-0.01153	-0.01195	-0.01196	-0.012	-0.01217	-0.01217	-0.01221	-0.01256	-0.01304	-0.01364	-0.01414	-0.01468	-0.0152	-0.0159	-0.01668	-0.0173	-0.01808	-0.01877	-0.01943	-0.02015	-0.02077	-0.0209	-0.02102	-0.02117	-0.02121	-0.02107	-0.02076	-0.02117	-0.02112	-0.02063	-0.0207	-0.02106	-0.02198	-0.02311	-0.02393	-0.02489	-0.02581	-0.02665	-0.02734	-0.02887	-0.03017	-0.02991	-0.02989	-0.03072	-0.03146	-0.03163	-0.03234
0.00072734	-0.00532	-0.00998	-0.01147	-0.01177	-0.01173	-0.01201	-0.01217	-0.01226	-0.01242	-0.01253	-0.01265	-0.01284	-0.01337	-0.01431	-0.01493	-0.01592	-0.0168	-0.01768	-0.01849	-0.01916	-0.01967	-0.02021	-0.02112	-0.02234	-0.02313	-0.02319	-0.02334	-0.02356	-0.02353	-0.02349	-0.02392	-0.02384	-0.02371	-0.02384	-0.02441	-0.02509	-0.02569	-0.02615	-0.02716	-0.02889	-0.03059	-0.03201	-0.03246	-0.03244	-0.03239	-0.03175	-0.03155	-0.03177	-0.0321
0.000808721	-0.00519	-0.00965	-0.0113	-0.0118	-0.01219	-0.0125	-0.01268	-0.01307	-0.01341	-0.01379	-0.01426	-0.01469	-0.01516	-0.01586	-0.01646	-0.01696	-0.01758	-0.01827	-0.01896	-0.01961	-0.01999	-0.02041	-0.02057	-0.02099	-0.02185	-0.0224	-0.02256	-0.02278	-0.02327	-0.02325	-0.02297	-0.02321	-0.02366	-0.02419	-0.02489	-0.02582	-0.02664	-0.02751	-0.02846	-0.02895	-0.02955	-0.03077	-0.03162	-0.03163	-0.03115	-0.03094	-0.02966	-0.02942	-0.03136
-0.000625613	-0.00675	-0.01105	-0.01269	-0.01315	-0.01364	-0.01403	-0.01433	-0.01464	-0.015	-0.01545	-0.01592	-0.01641	-0.01687	-0.01755	-0.01859	-0.01946	-0.02009	-0.02094	-0.02185	-0.02272	-0.02368	-0.02442	-0.02449	-0.02448	-0.02509	-0.02601	-0.02692	-0.02798	-0.02946	-0.0305	-0.03001	-0.02942	-0.0291	-0.02861	-0.0284	-0.02873	-0.02955	-0.03057	-0.0316	-0.03302	-0.03535	-0.03729	-0.03884	-0.03976	-0.03976	-0.03854	-0.03739	-0.03637	-0.03633
-0.00139	-0.00832	-0.01326	-0.01492	-0.01532	-0.01553	-0.01603	-0.01662	-0.01697	-0.01732	-0.01754	-0.0178	-0.01839	-0.01936	-0.0201	-0.02075	-0.02162	-0.02277	-0.02382	-0.02466	-0.02553	-0.02691	-0.02784	-0.02828	-0.02873	-0.02974	-0.03075	-0.03161	-0.03255	-0.03311	-0.03299	-0.03308	-0.03401	-0.03487	-0.03494	-0.03504	-0.03529	-0.03657	-0.03867	-0.0402	-0.04122	-0.04216	-0.04242	-0.04262	-0.04238	-0.04213	-0.04081	-0.03945	-0.04004	-0.0408
-0.000401817	-0.0074	-0.01309	-0.01508	-0.01575	-0.01596	-0.01651	-0.01728	-0.01786	-0.01834	-0.01927	-0.02015	-0.0206	-0.02115	-0.02207	-0.02348	-0.02471	-0.02609	-0.0274	-0.02871	-0.02987	-0.0304	-0.03064	-0.03097	-0.03165	-0.03259	-0.03347	-0.03452	-0.03495	-0.03552	-0.03617	-0.03727	-0.0383	-0.03929	-0.04053	-0.0414	-0.04306	-0.04488	-0.04567	-0.04658	-0.04868	-0.04979	-0.04966	-0.05003	-0.05082	-0.05054	-0.05013	-0.04999	-0.04953	-0.04854
-0.00114	-0.00783	-0.01302	-0.01527	-0.016	-0.01654	-0.01716	-0.01781	-0.01848	-0.0194	-0.0203	-0.02126	-0.02241	-0.02351	-0.02451	-0.02539	-0.02647	-0.02759	-0.02847	-0.02946	-0.03053	-0.03141	-0.03233	-0.03312	-0.03377	-0.03475	-0.03575	-0.03658	-0.03776	-0.03902	-0.04035	-0.04171	-0.04279	-0.04371	-0.04457	-0.0454	-0.04669	-0.04807	-0.04986	-0.05133	-0.05228	-0.05353	-0.0548	-0.0556	-0.05565	-0.05559	-0.05547	-0.05614	-0.05742	-0.05871
-0.00141	-0.00757	-0.01244	-0.01457	-0.01513	-0.01575	-0.01648	-0.01728	-0.01814	-0.01889	-0.0198	-0.02083	-0.0218	-0.02295	-0.02429	-0.02528	-0.02576	-0.0261	-0.02701	-0.02833	-0.02943	-0.0307	-0.03228	-0.03355	-0.03494	-0.03642	-0.03785	-0.03891	-0.03973	-0.04099	-0.04219	-0.04305	-0.04427	-0.04541	-0.0466	-0.04785	-0.04944	-0.05115	-0.05206	-0.05321	-0.05424	-0.05486	-0.05555	-0.05629	-0.05729	-0.05866	-0.05943	-0.05962	-0.05952	-0.05958
-0.00134	-0.00819	-0.01366	-0.01602	-0.01719	-0.01765	-0.01819	-0.01905	-0.01992	-0.02063	-0.02117	-0.02222	-0.02342	-0.0247	-0.02581	-0.02697	-0.02797	-0.02908	-0.03017	-0.03115	-0.03237	-0.03352	-0.03477	-0.03588	-0.0367	-0.03776	-0.03862	-0.03906	-0.04036	-0.04202	-0.04367	-0.04506	-0.04688	-0.04786	-0.0494	-0.05212	-0.05359	-0.05477	-0.0557	-0.05737	-0.05906	-0.06091	-0.06285	-0.0643	-0.06505	-0.06621	-0.06712	-0.06843	-0.06927	-0.07047
-0.000386558	-0.00717	-0.01303	-0.01545	-0.01661	-0.01757	-0.01834	-0.0191	-0.02007	-0.02106	-0.02202	-0.02322	-0.02428	-0.02492	-0.02552	-0.026	-0.02684	-0.02816	-0.02936	-0.03034	-0.03201	-0.03397	-0.03548	-0.03678	-0.03816	-0.03923	-0.04026	-0.04144	-0.0428	-0.04426	-0.04566	-0.04699	-0.04891	-0.0508	-0.05203	-0.05331	-0.05512	-0.05607	-0.05676	-0.05691	-0.0577	-0.05945	-0.06044	-0.06156	-0.06269	-0.06438	-0.06499	-0.06495	-0.06592	-0.06743
-0.000935878	-0.00759	-0.01327	-0.01587	-0.01692	-0.01761	-0.01861	-0.0198	-0.02129	-0.02268	-0.02371	-0.02448	-0.02486	-0.02518	-0.02598	-0.02714	-0.02825	-0.02934	-0.03102	-0.03306	-0.03482	-0.0364	-0.03837	-0.03936	-0.04019	-0.04098	-0.04279	-0.04494	-0.04676	-0.04856	-0.05034	-0.05212	-0.05438	-0.05701	-0.05912	-0.06087	-0.06264	-0.06387	-0.06541	-0.06738	-0.06867	-0.0701	-0.07165	-0.07365	-0.075	-0.07641	-0.07894	-0.08097	-0.08145	-0.08352
-0.00193	-0.00988	-0.01577	-0.01836	-0.01991	-0.0213	-0.02254	-0.0235	-0.02429	-0.0252	-0.02617	-0.02702	-0.02777	-0.0285	-0.02899	-0.02934	-0.03014	-0.03197	-0.03407	-0.03631	-0.03851	-0.03978	-0.04082	-0.04233	-0.0443	-0.04621	-0.04854	-0.0507	-0.05285	-0.05531	-0.05805	-0.0607	-0.06214	-0.06284	-0.06354	-0.06371	-0.06474	-0.06707	-0.06904	-0.07019	-0.07096	-0.07213	-0.07467	-0.07664	-0.0784	-0.08003	-0.08349	-0.08443	-0.08515	-0.08618
-0.000366212	-0.00762	-0.01347	-0.01629	-0.01798	-0.01955	-0.02089	-0.02168	-0.02239	-0.02354	-0.02463	-0.02506	-0.02583	-0.02679	-0.02736	-0.02795	-0.02903	-0.03019	-0.03195	-0.03374	-0.03529	-0.03714	-0.03928	-0.04111	-0.04261	-0.04444	-0.04513	-0.04673	-0.04936	-0.0517	-0.05386	-0.0552	-0.05666	-0.05806	-0.05941	-0.06012	-0.06173	-0.06326	-0.06494	-0.06562	-0.06571	-0.06772	-0.06966	-0.07145	-0.07345	-0.07568	-0.07868	-0.08187	-0.08435	-0.08623
-0.000478113	-0.00808	-0.01403	-0.01695	-0.01858	-0.02011	-0.02153	-0.02244	-0.02317	-0.0239	-0.02478	-0.02494	-0.02508	-0.02563	-0.02686	-0.02782	-0.0291	-0.03099	-0.03274	-0.03475	-0.03686	-0.03888	-0.04076	-0.04271	-0.04419	-0.04582	-0.04773	-0.05044	-0.05298	-0.05593	-0.05942	-0.06215	-0.06392	-0.06523	-0.06716	-0.06929	-0.07213	-0.07483	-0.07647	-0.07707	-0.07759	-0.07929	-0.08239	-0.08538	-0.08851	-0.09144	-0.09357	-0.09675	-0.09866	-0.10032
-0.000259401	-0.00835	-0.01493	-0.018	-0.01978	-0.02118	-0.02252	-0.02332	-0.02413	-0.02515	-0.0264	-0.02691	-0.02727	-0.02811	-0.02924	-0.03085	-0.03266	-0.03425	-0.03571	-0.03738	-0.03922	-0.04085	-0.04211	-0.04343	-0.04502	-0.04732	-0.04997	-0.05183	-0.0536	-0.05591	-0.05774	-0.05925	-0.06119	-0.06329	-0.06589	-0.06827	-0.06967	-0.07108	-0.07278	-0.07421	-0.07615	-0.07894	-0.08203	-0.08599	-0.09031	-0.09319	-0.09535	-0.09944	-0.10319	-0.1049
0.000691735	-0.00663	-0.01257	-0.01541	-0.01697	-0.01818	-0.01914	-0.01996	-0.02084	-0.0219	-0.02327	-0.02475	-0.02572	-0.02646	-0.02729	-0.02832	-0.02976	-0.03117	-0.03284	-0.03442	-0.03597	-0.03713	-0.03797	-0.03908	-0.04047	-0.04148	-0.0422	-0.0442	-0.04687	-0.04945	-0.0523	-0.05494	-0.05712	-0.05906	-0.06132	-0.06313	-0.06503	-0.06685	-0.06841	-0.07038	-0.07306	-0.07615	-0.08012	-0.08395	-0.08645	-0.08827	-0.08916	-0.09104	-0.09315	-0.09586
-0.000122071	-0.00788	-0.01399	-0.01696	-0.01807	-0.01881	-0.02019	-0.02179	-0.02281	-0.02454	-0.02557	-0.0256	-0.02583	-0.02661	-0.02836	-0.03028	-0.03233	-0.03416	-0.03577	-0.03714	-0.03801	-0.03914	-0.04092	-0.04259	-0.04365	-0.04515	-0.04678	-0.0483	-0.04992	-0.04953	-0.0524	-0.05679	-0.06021	-0.06344	-0.06654	-0.0689	-0.07074	-0.0736	-0.07691	-0.07886	-0.0812	-0.08465	-0.08622	-0.08956	-0.09908	-0.10544	-0.10741	-0.10748	-0.107	-0.10937
0.000483199	-0.00749	-0.01414	-0.01712	-0.01862	-0.01995	-0.02125	-0.02216	-0.02307	-0.02407	-0.02504	-0.02599	-0.02714	-0.02867	-0.03032	-0.03191	-0.03366	-0.03531	-0.03632	-0.03756	-0.03886	-0.03991	-0.04089	-0.04156	-0.04297	-0.04504	-0.04743	-0.05054	-0.0536	-0.05468	-0.0566	-0.05887	-0.06093	-0.06357	-0.06636	-0.06996	-0.07387	-0.07775	-0.08172	-0.08545	-0.08928	-0.09383	-0.09649	-0.09848	-0.10112	-0.10456	-0.1078	-0.11142	-0.11713	-0.12164
5.09e-06	-0.00784	-0.01426	-0.01702	-0.01848	-0.01976	-0.02096	-0.02221	-0.02355	-0.02471	-0.02563	-0.02675	-0.02804	-0.02947	-0.03103	-0.03257	-0.03388	-0.03508	-0.03594	-0.03725	-0.03872	-0.03968	-0.04032	-0.04125	-0.04282	-0.04484	-0.04647	-0.04839	-0.05141	-0.05385	-0.05652	-0.0597	-0.06286	-0.06624	-0.06973	-0.07329	-0.07673	-0.07956	-0.08285	-0.08594	-0.08856	-0.0924	-0.09576	-0.10001	-0.10396	-0.10695	-0.11102	-0.11572	-0.11949	-0.12401
0.00107	-0.00663	-0.01355	-0.01676	-0.01835	-0.0196	-0.0207	-0.02184	-0.02292	-0.02374	-0.0247	-0.02599	-0.02731	-0.02872	-0.03012	-0.0313	-0.03308	-0.03511	-0.03661	-0.03741	-0.03819	-0.03944	-0.04068	-0.04238	-0.04456	-0.04688	-0.04914	-0.052	-0.05528	-0.0581	-0.05978	-0.06211	-0.06553	-0.06893	-0.07221	-0.07522	-0.07908	-0.08298	-0.08626	-0.09019	-0.0948	-0.09969	-0.10302	-0.10548	-0.10882	-0.11166	-0.11473	-0.11789	-0.12287	-0.12935
0.00108	-0.0068	-0.01347	-0.01654	-0.01802	-0.01907	-0.01982	-0.02082	-0.02196	-0.02262	-0.02359	-0.02483	-0.02617	-0.02807	-0.03007	-0.03181	-0.03397	-0.03551	-0.03651	-0.03741	-0.03864	-0.04004	-0.04099	-0.04184	-0.04334	-0.04563	-0.0483	-0.05092	-0.05346	-0.0559	-0.05804	-0.06004	-0.06302	-0.06663	-0.06998	-0.07346	-0.07725	-0.08255	-0.08805	-0.09305	-0.0971	-0.10002	-0.10358	-0.10727	-0.11133	-0.11613	-0.12132	-0.12785	-0.13416	-0.14146
0.0015	-0.00585	-0.01184	-0.01479	-0.01641	-0.01745	-0.01821	-0.01914	-0.02024	-0.02143	-0.02255	-0.0235	-0.02474	-0.02604	-0.02781	-0.0297	-0.03125	-0.03246	-0.03348	-0.03436	-0.03547	-0.03687	-0.03827	-0.04003	-0.04243	-0.04512	-0.04775	-0.05039	-0.05294	-0.05458	-0.0572	-0.06082	-0.0648	-0.06849	-0.07216	-0.07716	-0.08268	-0.08703	-0.09118	-0.09551	-0.09979	-0.10387	-0.10856	-0.11231	-0.11661	-0.1225	-0.12985	-0.13796	-0.14686	-0.15485
0.00263	-0.00504	-0.01107	-0.01357	-0.0147	-0.01528	-0.016	-0.0168	-0.01772	-0.01886	-0.01981	-0.021	-0.02199	-0.02345	-0.02549	-0.02721	-0.02854	-0.02964	-0.03055	-0.03158	-0.0326	-0.03418	-0.03661	-0.03877	-0.04092	-0.04314	-0.04547	-0.04782	-0.05014	-0.05284	-0.05608	-0.05865	-0.06185	-0.06591	-0.07087	-0.07584	-0.08024	-0.08505	-0.0903	-0.09432	-0.09705	-0.10099	-0.10582	-0.11128	-0.11661	-0.12237	-0.13028	-0.14074	-0.15102	-0.16346
0.00317	-0.00385	-0.01012	-0.01265	-0.01347	-0.0138	-0.01422	-0.01525	-0.01658	-0.01804	-0.0195	-0.02077	-0.02217	-0.02372	-0.02534	-0.02685	-0.02837	-0.02961	-0.03163	-0.03251	-0.03242	-0.03441	-0.03601	-0.03805	-0.04099	-0.0442	-0.04737	-0.04971	-0.05085	-0.05285	-0.05528	-0.05823	-0.062	-0.06647	-0.07154	-0.07561	-0.07961	-0.08351	-0.08805	-0.09297	-0.09715	-0.10162	-0.10594	-0.11003	-0.11554	-0.12251	-0.12966	-0.13766	-0.14743	-0.16106
0.00772	-0.004	-0.0113	-0.01393	-0.01483	-0.01553	-0.01614	-0.0167	-0.01762	-0.01874	-0.02039	-0.0231	-0.02325	-0.02443	-0.02581	-0.02751	-0.03075	-0.03189	-0.02972	-0.02934	-0.0311	-0.02988	-0.03272	-0.03725	-0.04088	-0.04357	-0.04581	-0.04813	-0.04912	-0.05231	-0.05102	-0.0375	-0.05663	-0.07468	-0.08494	-0.09003	-0.09273	-0.09566	-0.09883	-0.10172	-0.10475	-0.10943	-0.11453	-0.11853	-0.1238	-0.13228	-0.13718	-0.13551	-0.1289	-0.13568
0.00299	-0.00444	-0.01021	-0.01269	-0.01252	-0.01097	-0.01277	-0.01476	-0.01618	-0.01724	-0.01927	-0.02203	-0.02225	-0.02326	-0.02488	-0.0265	-0.02798	-0.02938	-0.03064	-0.03167	-0.0332	-0.03459	-0.03564	-0.03746	-0.0405	-0.04357	-0.04556	-0.04782	-0.04999	-0.05222	-0.05545	-0.05902	-0.06356	-0.06781	-0.07214	-0.07695	-0.08275	-0.0896	-0.09635	-0.10123	-0.10545	-0.11036	-0.11531	-0.12095	-0.1276	-0.13491	-0.14626	-0.16066	-0.17487	-0.19083
0.00305	-0.00292	-0.00793	-0.00988	-0.01139	-0.0124	-0.01322	-0.01393	-0.01463	-0.01549	-0.01654	-0.01816	-0.01985	-0.02122	-0.0222	-0.02332	-0.02495	-0.02625	-0.02732	-0.02868	-0.02954	-0.03068	-0.03282	-0.03503	-0.0365	-0.03802	-0.03935	-0.04148	-0.04404	-0.04609	-0.0484	-0.05104	-0.05436	-0.05932	-0.06443	-0.06898	-0.07451	-0.08105	-0.08736	-0.09331	-0.09972	-0.10627	-0.11239	-0.11911	-0.12646	-0.13593	-0.14569	-0.15679	-0.17336	-0.19328
0.00352	-0.00239	-0.00735	-0.00955	-0.01028	-0.01082	-0.01279	-0.01653	-0.01516	-0.01257	-0.01383	-0.01846	-0.01927	-0.01984	-0.02041	-0.02126	-0.02283	-0.02451	-0.02105	-0.02346	-0.02821	-0.03053	-0.03177	-0.03276	-0.03383	-0.03521	-0.0377	-0.04026	-0.04237	-0.04494	-0.04735	-0.05032	-0.05386	-0.05848	-0.06356	-0.06798	-0.07001	-0.07318	-0.07828	-0.08507	-0.09191	-0.09993	-0.10637	-0.11313	-0.1256	-0.13796	-0.14672	-0.15441	-0.1615	-0.17794
0.00364	-0.0014	-0.00545	-0.00727	-0.00787	-0.00815	-0.00852	-0.00912	-0.00988	-0.01084	-0.0116	-0.01209	-0.01266	-0.01354	-0.01449	-0.01556	-0.0168	-0.01841	-0.01996	-0.0218	-0.02343	-0.02472	-0.02592	-0.02691	-0.02802	-0.02901	-0.03013	-0.03173	-0.03396	-0.03701	-0.04011	-0.04331	-0.04651	-0.05065	-0.05575	-0.06109	-0.06747	-0.07494	-0.08304	-0.092	-0.10081	-0.10956	-0.11859	-0.12828	-0.14001	-0.15391	-0.17071	-0.18927	-0.21069	-0.23228
0.004	0.000122072	-0.00348	-0.00489	-0.00549	-0.00622	-0.00698	-0.00752	-0.00792	-0.00858	-0.0093	-0.01003	-0.01112	-0.01217	-0.01296	-0.01357	-0.01454	-0.01602	-0.01735	-0.01836	-0.01939	-0.02052	-0.02136	-0.02231	-0.02293	-0.02366	-0.02495	-0.02697	-0.02915	-0.0315	-0.03473	-0.03821	-0.04231	-0.04706	-0.05204	-0.0573	-0.06489	-0.07357	-0.08234	-0.09004	-0.09783	-0.10757	-0.11952	-0.13145	-0.1458	-0.16377	-0.18606	-0.20916	-0.23137	-0.25172
0.00412	-5.09e-06	-0.00323	-0.00439	-0.00495	-0.00546	-0.00586	-0.00618	-0.00651	-0.00688	-0.00754	-0.00822	-0.00897	-0.00995	-0.01076	-0.01171	-0.01285	-0.01394	-0.01506	-0.01608	-0.01714	-0.01865	-0.02019	-0.02122	-0.02238	-0.02395	-0.02558	-0.02724	-0.02898	-0.03091	-0.03385	-0.03691	-0.04017	-0.04532	-0.05151	-0.05892	-0.0668	-0.07474	-0.08217	-0.09091	-0.10111	-0.11279	-0.12314	-0.13429	-0.14876	-0.16661	-0.18707	-0.20929	-0.23345	-0.25477
0.00568	0.00188	-0.00127	-0.0027	-0.00335	-0.00382	-0.00437	-0.00455	-0.00475	-0.00529	-0.0059	-0.00663	-0.00739	-0.00797	-0.00875	-0.00975	-0.01081	-0.01173	-0.01259	-0.01359	-0.01505	-0.01623	-0.01715	-0.01819	-0.01971	-0.02155	-0.02333	-0.02527	-0.02757	-0.02989	-0.03293	-0.03673	-0.04084	-0.0464	-0.05278	-0.06	-0.06878	-0.07758	-0.0858	-0.09478	-0.10499	-0.11636	-0.12861	-0.14348	-0.16396	-0.18739	-0.20856	-0.22664	-0.24531	-0.26368
0.00728	0.00389	0.00113	3.05e-05	-0.00041199	-0.000813806	-0.00127	-0.0016	-0.00197	-0.00234	-0.00276	-0.00351	-0.00407	-0.00462	-0.00503	-0.00547	-0.00617	-0.00697	-0.00763	-0.00827	-0.00906	-0.01055	-0.01221	-0.01336	-0.01437	-0.01564	-0.01683	-0.0177	-0.01901	-0.02121	-0.02421	-0.02752	-0.03144	-0.03724	-0.0437	-0.0507	-0.05857	-0.06743	-0.07596	-0.08387	-0.09189	-0.10293	-0.11472	-0.12797	-0.14249	-0.1589	-0.17461	-0.18923	-0.20392	-0.21855
0.00846	0.00454	0.00124	-3.05e-05	-0.000503543	-0.000757857	-0.000935876	-0.000839237	-0.000885014	-0.00115	-0.00157	-0.00232	-0.00311	-0.00413	-0.00491	-0.00559	-0.0068	-0.00798	-0.00908	-0.01021	-0.01109	-0.01227	-0.01313	-0.01396	-0.0154	-0.01721	-0.01888	-0.02068	-0.02285	-0.02508	-0.02799	-0.03187	-0.03693	-0.04378	-0.05168	-0.06038	-0.07039	-0.08116	-0.09147	-0.10107	-0.11343	-0.12961	-0.14589	-0.16313	-0.18374	-0.20555	-0.22333	-0.23734	-0.25366	-0.26677
0.01116	0.00777	0.00507	0.00399	0.00377	0.00356	0.00321	0.003	0.0029	0.00279	0.00255	0.00207	0.00149	0.00101	0.000366213	-0.00017802	-0.000701908	-0.00149	-0.0027	-0.00373	-0.00482	-0.00604	-0.00718	-0.00838	-0.00956	-0.01044	-0.01133	-0.0124	-0.01395	-0.01576	-0.01886	-0.0238	-0.02985	-0.0373	-0.04642	-0.05651	-0.06545	-0.07425	-0.08441	-0.09445	-0.10411	-0.11796	-0.13446	-0.15188	-0.16934	-0.1879	-0.20535	-0.21954	-0.2309	-0.24554
0.01103	0.00751	0.00476	0.00354	0.00291	0.00267	0.00282	0.00301	0.00303	0.00276	0.00259	0.00247	0.00214	0.00149	0.000727339	-0.000244142	-0.00144	-0.00215	-0.0024	-0.00266	-0.00344	-0.00455	-0.0055	-0.00674	-0.00772	-0.00857	-0.00988	-0.01163	-0.01362	-0.01628	-0.02013	-0.02469	-0.03014	-0.038	-0.04747	-0.05776	-0.06969	-0.08183	-0.0924	-0.10077	-0.11093	-0.12501	-0.13983	-0.15894	-0.17766	-0.19406	-0.20713	-0.22107	-0.23714	-0.25411
0.01225	0.00893	0.00638	0.00536	0.00498	0.00488	0.00475	0.00477	0.00511	0.00522	0.00494	0.00468	0.00422	0.00367	0.00333	0.00292	0.00236	0.00185	0.00096131	0.000305178	0.000101726	-0.000605269	-0.00146	-0.00211	-0.00288	-0.00358	-0.00444	-0.00528	-0.00644	-0.00824	-0.01135	-0.01577	-0.0211	-0.02768	-0.0354	-0.04498	-0.05531	-0.06531	-0.0747	-0.08582	-0.09824	-0.11345	-0.13024	-0.14895	-0.16706	-0.18252	-0.19214	-0.19981	-0.20534	-0.20848
0.01291	0.01011	0.0077	0.00672	0.00641	0.00638	0.00638	0.00641	0.00658	0.00667	0.00651	0.00612	0.00597	0.00584	0.00565	0.00529	0.00467	0.00415	0.00346	0.00271	0.00201	0.00119	9.16e-05	-0.000762943	-0.00146	-0.00215	-0.00284	-0.00352	-0.00438	-0.00596	-0.00876	-0.01265	-0.01781	-0.02426	-0.03213	-0.0419	-0.05284	-0.06386	-0.07357	-0.0857	-0.10116	-0.11884	-0.13659	-0.15525	-0.17019	-0.17973	-0.19092	-0.19845	-0.20015	-0.19862
0.01394	0.01153	0.01126	0.03945	0.02395	0.0094	0.0137	0.01602	0.01352	0.01168	0.00996	0.00801	0.00649	0.00561	0.00512	0.004	0.00279	0.00181	0.00116	0.00191	0.00409	0.00404	0.00113	-0.000310262	0.01058	0.01648	0.00742	-0.00395	-0.01072	-0.01541	-0.01918	-0.02287	-0.02671	-0.03201	-0.03804	-0.04711	-0.05765	-0.06498	-0.07247	-0.08245	-0.09793	-0.11695	-0.13303	-0.15173	-0.1708	-0.18463	-0.19638	-0.20298	-0.20353	-0.19851
0.01403	0.01158	0.00979	0.00879	0.00826	0.00813	0.00804	0.008	0.00802	0.0082	0.0085	0.00874	0.00862	0.00818	0.00785	0.00762	0.00758	0.00719	0.00661	0.006	0.00569	0.00531	0.00476	0.00445	0.00437	0.00429	0.00404	0.00335	0.00245	0.000732427	-0.00215	-0.00554	-0.01011	-0.01571	-0.02197	-0.02992	-0.03829	-0.04614	-0.05537	-0.06692	-0.08243	-0.10154	-0.1194	-0.1342	-0.14654	-0.15763	-0.16466	-0.16853	-0.17168	-0.17442
0.02825	0.02208	0.01638	0.01304	0.01126	0.01041	0.00996	0.01081	0.01304	0.01244	0.01483	0.01098	0.00878	0.00728	0.00552	0.00783	0.01141	0.01137	0.01492	0.02835	0.03372	0.01882	0.00687	0.00157	0.000147502	-0.000559493	-0.000762943	-0.000564579	-0.000849412	-0.00232	-0.0052	-0.00854	-0.01277	-0.01788	-0.02343	-0.03031	-0.03802	-0.04644	-0.05522	-0.06611	-0.08199	-0.10118	-0.11981	-0.13675	-0.15231	-0.16112	-0.16094	-0.16296	-0.16808	-0.17331
0.01528	0.01243	0.01042	0.00977	0.00966	0.00948	0.00915	0.00879	0.00872	0.00872	0.00888	0.00889	0.0088	0.00869	0.00847	0.00815	0.00771	0.0072	0.00692	0.00672	0.0064	0.00599	0.00532	0.00481	0.00452	0.00428	0.00397	0.00341	0.00271	0.00171	6.61e-05	-0.0026	-0.00676	-0.01185	-0.01742	-0.02363	-0.03023	-0.0377	-0.04598	-0.05471	-0.0654	-0.08105	-0.10078	-0.12045	-0.13563	-0.14406	-0.15098	-0.15212	-0.15192	-0.15263
0.01755	0.01443	0.01207	0.01115	0.01068	0.01056	0.01056	0.01051	0.01048	0.01052	0.01037	0.01044	0.01056	0.01038	0.00999	0.00957	0.0092	0.00895	0.00894	0.00892	0.00877	0.0084	0.00831	0.00843	0.00839	0.00785	0.00708	0.00645	0.00577	0.00507	0.00384	0.00128	-0.00245	-0.00636	-0.01075	-0.01596	-0.02108	-0.02707	-0.03472	-0.04383	-0.05321	-0.0678	-0.08411	-0.10024	-0.11195	-0.12033	-0.12304	-0.12483	-0.12483	-0.12284
0.01657	0.01352	0.01117	0.01037	0.01029	0.01022	0.01006	0.01012	0.01026	0.01024	0.00998	0.00981	0.00971	0.00962	0.0096	0.00939	0.00908	0.0087	0.00834	0.00832	0.00833	0.00823	0.0081	0.00798	0.00781	0.0074	0.0069	0.00674	0.00653	0.00554	0.00337	0.000488285	-0.00316	-0.00742	-0.01229	-0.01767	-0.0237	-0.03005	-0.03715	-0.04638	-0.05911	-0.07466	-0.08921	-0.10312	-0.11344	-0.11908	-0.11997	-0.11922	-0.11898	-0.11754
0.01757	0.01411	0.0115	0.01046	0.01035	0.01041	0.01053	0.01044	0.01032	0.01018	0.00989	0.00974	0.00962	0.00958	0.00944	0.00896	0.00864	0.0084	0.00809	0.00774	0.00731	0.00702	0.00674	0.00635	0.0063	0.00647	0.00633	0.00586	0.00546	0.00486	0.00358	0.00128	-0.00197	-0.00546	-0.0086	-0.01242	-0.01799	-0.02379	-0.02933	-0.03673	-0.04544	-0.05666	-0.06843	-0.08103	-0.092	-0.0995	-0.10512	-0.10701	-0.10663	-0.10692
0.01767	0.01408	0.01102	0.00979	0.00965	0.00968	0.00948	0.00924	0.00915	0.00909	0.00904	0.00916	0.00919	0.00896	0.0088	0.00863	0.00847	0.00819	0.00802	0.00766	0.00719	0.00685	0.00665	0.00648	0.00602	0.00563	0.00521	0.00474	0.00416	0.00322	0.00182	-7.12e-05	-0.00229	-0.00551	-0.00987	-0.01371	-0.01747	-0.0216	-0.02714	-0.0339	-0.04213	-0.05159	-0.06094	-0.07118	-0.0807	-0.09108	-0.10096	-0.10459	-0.10403	-0.10263
0.01651	0.01262	0.00949	0.0081	0.00747	0.00718	0.00711	0.00712	0.00698	0.0067	0.00656	0.00649	0.0063	0.00579	0.00542	0.00508	0.00477	0.00457	0.00449	0.00446	0.00426	0.00372	0.00288	0.00224	0.00173	0.00148	0.0014	0.00136	0.00124	0.000732426	-0.000574751	-0.0026	-0.00496	-0.00769	-0.01033	-0.01308	-0.01663	-0.02034	-0.02496	-0.02959	-0.03451	-0.04069	-0.04894	-0.05812	-0.0676	-0.07789	-0.08544	-0.0881	-0.09121	-0.0941
0.01377	0.01005	0.00697	0.0058	0.00526	0.00478	0.00426	0.00406	0.00398	0.00377	0.00345	0.00329	0.00313	0.00284	0.00269	0.00277	0.00265	0.00237	0.00219	0.00162	0.000798547	0.000101726	-0.000518802	-0.00113	-0.00151	-0.00191	-0.00258	-0.00358	-0.00431	-0.0051	-0.00615	-0.00737	-0.00932	-0.01126	-0.01391	-0.01731	-0.02044	-0.02284	-0.02616	-0.03048	-0.03482	-0.03967	-0.04524	-0.05189	-0.05879	-0.06479	-0.07105	-0.07602	-0.07914	-0.08244
0.01283	0.00929	0.00654	0.00545	0.00504	0.00478	0.00459	0.00437	0.00425	0.00418	0.00414	0.00418	0.00397	0.00349	0.00316	0.00304	0.00272	0.00239	0.00189	0.00144	0.00111	0.000645959	1.53e-05	-0.00054932	-0.001	-0.00166	-0.00227	-0.00302	-0.0036	-0.00394	-0.00474	-0.00588	-0.00729	-0.00932	-0.01162	-0.01393	-0.01612	-0.01846	-0.0208	-0.02391	-0.02641	-0.02877	-0.03225	-0.03707	-0.04226	-0.0476	-0.05325	-0.05897	-0.06497	-0.06946
0.01189	0.0083	0.00542	0.00435	0.00389	0.00373	0.00366	0.00356	0.00348	0.00358	0.00333	0.00318	0.00307	0.00305	0.003	0.00287	0.00261	0.00201	0.00145	0.00084941	0.000391644	-7.1208e-05	-0.000727339	-0.00151	-0.00224	-0.0029	-0.00373	-0.00449	-0.00521	-0.00582	-0.00672	-0.00817	-0.00959	-0.01113	-0.0133	-0.01593	-0.01804	-0.01971	-0.02146	-0.02375	-0.02634	-0.02911	-0.03173	-0.03524	-0.03956	-0.04325	-0.04742	-0.05295	-0.05906	-0.06405
0.01068	0.00722	0.00454	0.00379	0.00361	0.00332	0.00308	0.00285	0.00268	0.00255	0.00246	0.00243	0.00247	0.00247	0.00216	0.00165	0.0013	0.000879928	0.000457766	5.59e-05	-0.000488284	-0.00143	-0.00224	-0.00281	-0.0032	-0.00388	-0.00481	-0.00587	-0.0069	-0.00788	-0.00883	-0.00972	-0.01112	-0.01211	-0.01346	-0.01546	-0.01756	-0.01924	-0.02086	-0.02281	-0.02494	-0.02697	-0.0297	-0.03278	-0.03583	-0.03982	-0.04404	-0.0485	-0.0529	-0.05786
0.00725	0.00437	0.002	0.000890102	0.000483198	0.00039673	0.000325523	1.53e-05	-0.000366213	-0.000645959	-0.000981655	-0.00136	-0.00169	-0.00192	-0.00214	-0.0024	-0.00267	-0.00302	-0.00367	-0.00445	-0.00488	-0.00525	-0.00587	-0.00637	-0.00697	-0.00784	-0.00877	-0.00972	-0.01082	-0.01188	-0.01271	-0.01359	-0.01434	-0.01496	-0.01594	-0.01689	-0.01796	-0.01876	-0.01971	-0.02145	-0.0231	-0.02452	-0.02611	-0.02837	-0.03034	-0.03333	-0.03747	-0.04175	-0.04605	-0.05003
0.0075	0.00466	0.00255	0.00171	0.00121	0.000778202	0.000371299	-0.000142416	-0.000569665	-0.00076803	-0.00122	-0.00156	-0.00173	-0.00177	-0.00216	-0.00257	-0.00293	-0.00346	-0.00403	-0.00478	-0.00544	-0.00618	-0.00713	-0.00828	-0.00935	-0.01029	-0.01074	-0.01107	-0.01167	-0.01262	-0.01379	-0.01489	-0.01577	-0.01677	-0.01784	-0.01937	-0.02027	-0.02086	-0.02171	-0.02277	-0.02436	-0.0258	-0.02716	-0.02889	-0.03037	-0.03279	-0.03506	-0.03774	-0.04021	-0.04325
0.00608	0.00334	0.00101	-0.000122071	-0.000656132	-0.00103	-0.00139	-0.00167	-0.00179	-0.00186	-0.00192	-0.00208	-0.00214	-0.00219	-0.00238	-0.00262	-0.00287	-0.00337	-0.00387	-0.00432	-0.00471	-0.00536	-0.00603	-0.00684	-0.00745	-0.00796	-0.00842	-0.00882	-0.00918	-0.00975	-0.01043	-0.01084	-0.0114	-0.01226	-0.01317	-0.01425	-0.01555	-0.01691	-0.0179	-0.0189	-0.02029	-0.02179	-0.02297	-0.02366	-0.02498	-0.02676	-0.02802	-0.02979	-0.03194	-0.0342
0.00639	0.00388	0.00151	0.000437421	-4.07e-05	-0.000183106	-0.000244142	-0.000635787	-0.00109	-0.00138	-0.00173	-0.00209	-0.00255	-0.00277	-0.00278	-0.00282	-0.00312	-0.00357	-0.00418	-0.00492	-0.00546	-0.00556	-0.00601	-0.00675	-0.00743	-0.00783	-0.00834	-0.00885	-0.00925	-0.00977	-0.01022	-0.01086	-0.01169	-0.01252	-0.01325	-0.01416	-0.01489	-0.01572	-0.01705	-0.01896	-0.02078	-0.02217	-0.02389	-0.02555	-0.02664	-0.02747	-0.02907	-0.03112	-0.03339	-0.03621
0.0065	0.00353	0.00103	-0.000157675	-0.000427248	-0.000564579	-0.000986742	-0.00131	-0.00161	-0.00202	-0.00248	-0.00276	-0.00276	-0.00283	-0.00284	-0.00308	-0.00367	-0.00414	-0.00444	-0.00496	-0.00573	-0.00647	-0.00735	-0.00839	-0.0091	-0.00971	-0.01046	-0.0113	-0.01197	-0.01247	-0.01296	-0.01326	-0.01383	-0.01465	-0.01526	-0.01601	-0.01671	-0.01743	-0.01828	-0.01936	-0.02035	-0.02115	-0.02225	-0.02411	-0.02605	-0.02774	-0.02933	-0.03127	-0.03325	-0.03532
0.00621	0.00318	0.000696823	-0.000534061	-0.00103	-0.00124	-0.0017	-0.00219	-0.0024	-0.00275	-0.00319	-0.00344	-0.00369	-0.00392	-0.00411	-0.00436	-0.00467	-0.00499	-0.00541	-0.00562	-0.00602	-0.00654	-0.00732	-0.00826	-0.00899	-0.00926	-0.00972	-0.01024	-0.01104	-0.01147	-0.01169	-0.01208	-0.01272	-0.01361	-0.01445	-0.01529	-0.0159	-0.0164	-0.0174	-0.01869	-0.02001	-0.02144	-0.02284	-0.02443	-0.02635	-0.02805	-0.02903	-0.03032	-0.03274	-0.03518
0.00516	0.00209	-0.000437421	-0.00158	-0.00219	-0.00272	-0.00313	-0.00346	-0.00389	-0.00421	-0.00453	-0.00496	-0.00525	-0.00566	-0.00609	-0.00629	-0.00642	-0.00667	-0.00711	-0.00768	-0.00853	-0.0095	-0.01048	-0.01129	-0.01204	-0.01264	-0.01322	-0.01405	-0.01447	-0.01482	-0.0154	-0.01577	-0.01657	-0.0173	-0.01815	-0.01906	-0.01998	-0.02057	-0.02089	-0.02123	-0.02164	-0.02157	-0.02223	-0.02331	-0.02464	-0.02607	-0.02742	-0.02855	-0.03001	-0.03157
0.00326	8.14e-05	-0.00239	-0.00344	-0.00409	-0.00482	-0.00532	-0.00563	-0.006	-0.00612	-0.00618	-0.00653	-0.00785	-0.013	-0.03068	-0.00496	-0.00041199	-0.00577	-0.0078	-0.00899	-0.00982	-0.01068	-0.01162	-0.01242	-0.01347	-0.01458	-0.01564	-0.01707	-0.01873	-0.0159	-0.00283	0.01543	-0.00492	-0.01905	-0.02298	-0.024	-0.0245	-0.02487	-0.0246	-0.0241	-0.02384	-0.0243	-0.02539	-0.02621	-0.02697	-0.02766	-0.0282	-0.02892	-0.02955	-0.03062
0.00249	-0.000330609	-0.00274	-0.00384	-0.00405	-0.00418	-0.0046	-0.0051	-0.0055	-0.00596	-0.00651	-0.00674	-0.00684	-0.00711	-0.00746	-0.00792	-0.00806	-0.00816	-0.00831	-0.00852	-0.00881	-0.00929	-0.00997	-0.01053	-0.011	-0.01162	-0.01226	-0.01289	-0.01329	-0.01362	-0.0137	-0.01372	-0.01403	-0.01456	-0.01517	-0.01623	-0.01738	-0.01814	-0.01855	-0.01888	-0.01946	-0.01974	-0.02022	-0.02107	-0.02217	-0.02341	-0.02521	-0.02683	-0.02787	-0.0291
0.00255	-0.000391644	-0.00293	-0.0038	-0.00402	-0.00412	-0.00427	-0.00456	-0.00501	-0.00533	-0.00558	-0.00584	-0.00598	-0.00613	-0.00648	-0.00707	-0.00747	-0.00763	-0.00789	-0.00844	-0.00899	-0.00936	-0.0096	-0.00965	-0.00991	-0.01043	-0.01086	-0.01159	-0.0121	-0.01245	-0.013	-0.01341	-0.01397	-0.01443	-0.01459	-0.01518	-0.01597	-0.01644	-0.01685	-0.01729	-0.01769	-0.018	-0.01841	-0.01917	-0.02	-0.02116	-0.02266	-0.02453	-0.02576	-0.02676
0.00124	-0.00152	-0.00386	-0.00489	-0.00531	-0.00547	-0.00566	-0.00603	-0.00642	-0.00657	-0.0067	-0.00716	-0.00749	-0.00769	-0.00792	-0.00837	-0.00875	-0.0089	-0.00911	-0.00934	-0.00962	-0.00997	-0.01078	-0.01137	-0.01155	-0.01162	-0.01192	-0.01231	-0.01261	-0.01308	-0.01328	-0.0133	-0.01345	-0.01376	-0.01453	-0.01518	-0.01597	-0.01691	-0.01775	-0.01828	-0.01866	-0.01911	-0.01974	-0.02037	-0.02135	-0.02239	-0.02282	-0.02311	-0.02351	-0.0246
0.000432335	-0.00237	-0.00475	-0.00561	-0.00581	-0.00584	-0.00586	-0.00614	-0.00656	-0.00705	-0.0074	-0.00772	-0.0081	-0.00848	-0.00899	-0.00968	-0.01032	-0.01079	-0.01117	-0.0113	-0.01149	-0.01166	-0.01188	-0.01226	-0.01272	-0.01337	-0.01398	-0.01467	-0.01494	-0.01514	-0.01546	-0.01572	-0.01586	-0.01615	-0.01639	-0.01646	-0.01698	-0.01746	-0.01834	-0.0193	-0.01984	-0.01998	-0.02023	-0.02078	-0.0213	-0.02205	-0.0228	-0.02355	-0.02445	-0.02559
-6.61e-05	-0.00336	-0.00592	-0.00691	-0.00712	-0.00723	-0.00729	-0.00745	-0.00759	-0.00789	-0.00836	-0.00892	-0.00932	-0.00966	-0.00986	-0.01033	-0.01102	-0.01179	-0.01236	-0.01251	-0.01252	-0.01256	-0.01248	-0.01264	-0.01304	-0.01333	-0.01349	-0.0137	-0.01407	-0.01429	-0.01458	-0.01487	-0.01528	-0.01572	-0.01613	-0.01659	-0.01722	-0.01779	-0.01832	-0.01892	-0.0197	-0.02071	-0.02186	-0.02285	-0.02368	-0.02429	-0.02448	-0.02462	-0.02504	-0.02546
-0.000457766	-0.00358	-0.00608	-0.00708	-0.00739	-0.00758	-0.0079	-0.00833	-0.0086	-0.00881	-0.00899	-0.00929	-0.00986	-0.01069	-0.01104	-0.01133	-0.01169	-0.01191	-0.0123	-0.0128	-0.0131	-0.01349	-0.01355	-0.01347	-0.01374	-0.01458	-0.01512	-0.01498	-0.01501	-0.01534	-0.01578	-0.01603	-0.01635	-0.01672	-0.01721	-0.01772	-0.01819	-0.01853	-0.01892	-0.01956	-0.02024	-0.02116	-0.02198	-0.02278	-0.02325	-0.02411	-0.02476	-0.02472	-0.02487	-0.02513
-0.000859582	-0.00415	-0.00659	-0.00743	-0.00776	-0.00798	-0.00818	-0.00831	-0.00847	-0.00858	-0.00884	-0.00913	-0.00946	-0.0098	-0.0102	-0.01023	-0.01185	-0.01211	0.00162	0.00625	-0.00906	-0.01276	-0.01253	-0.01441	-0.01642	-0.01671	-0.01689	-0.01852	-0.01944	-0.01989	-0.01931	-0.01978	-0.0198	-0.01998	-0.01986	-0.01991	-0.02069	-0.02234	-0.00087993	0.00309	-0.0118	-0.02353	-0.02738	-0.02811	-0.02789	-0.02766	-0.0274	-0.02727	-0.02673	-0.02612
[truncated: 108 more columns]
