# Supplementary material for: Room-temperature low-threshold avalanche effect in stepwise van-der-Waals homojunction photodiodes
Source: Nat Commun. 2024 Apr 29;15:3639. doi: 10.1038/s41467-024-47958-2 (PMC11059283; doi:10.1038/s41467-024-47958-2)
Supplement: Supplementary file 3 — Source Data [file 41467_2024_47958_MOESM3_ESM.zip › Source Data Figure 5.xlsx]

## Sheet: Figure 5a
Voltage (V)	First Column-InGaAs	Voltage (V)	Second Column-MoS2	Voltage (V)	Third Column-WSe2	Voltage (V)	Fourth Column-MoS2/WSe2	Voltage (V)	Fifth Column-MoS2/WSe2	Voltage (V)	Sixth Column-stepwise WSe2 diode
-67	1.82678e-08	-1.27119	0.06707	-0.23465	2.04682e-10	-0.00909	4.65527e-11	-0.34483	3.21224e-10	-3	5.83912e-11
-67.2	1.9043e-08	-1.77966	0.17683	-0.61201	2.02462e-10	-0.0501	5.07507e-11	-1.03448	1.99521e-10	-2.99	5.84317e-11
-67.4	1.99104e-08	-3.05085	0.33537	-1.17805	1.99132e-10	-0.1014	5.35292e-11	-1.78683	1.95095e-10	-2.98	5.95235e-11
-67.6	2.08794e-08	-3.55932	0.48171	-1.80718	7.77847e-11	-0.16297	5.62989e-11	-2.60188	1.90301e-10	-2.97	5.83152e-11
-67.8	2.1903e-08	-4.57627	0.62195	-2.5619	7.33451e-11	-0.2348	5.906e-11	-3.10345	6.97031e-11	-2.96	5.65761e-11
-68	2.3042e-08	-5.84746	0.73171	-3.25373	6.92755e-11	-0.32719	6.03927e-11	-3.8558	5.23695e-11	-2.95	5.62302e-11
-68.2	2.42442e-08	-6.10169	0.79878	-3.88248	1.83224e-10	-0.41959	6.03145e-11	-4.60815	1.74442e-10	-2.94	5.72402e-11
-68.4	2.56278e-08	-7.11864	0.85366	-4.76299	1.78045e-10	-0.59411	6.15777e-11	-5.48589	4.149e-10	-2.93	5.64797e-11
-68.6	2.71916e-08	-8.13559	0.89024	-5.76948	5.4477e-11	-0.71728	6.42953e-11	-6.30094	7.72635e-10	-2.92	5.63883e-11
-68.8	2.89452e-08	-9.66102	0.90854	-6.6498	1.66946e-10	-0.9226	6.55324e-11	-7.42947	1.36751e-09	-2.91	5.53944e-11
-69	3.09165e-08	-10.4237	0.93902	-7.71899	1.60656e-10	-1.07659	6.6813e-11	-7.93103	1.95869e-09	-2.9	5.27404e-11
-69.2	3.31623e-08	-11.1864	0.97561	-9.10266	1.52517e-10	-1.27163	6.94697e-11	-8.4326	2.78517e-09	-2.89	5.28556e-11
-69.4	3.57936e-08	-13.7288	0.9939	-10.5492	1.44008e-10	-1.38457	6.93741e-11	-9.18495	4.67195e-09	-2.88	5.23011e-11
-69.6	3.89578e-08	-15.7627	0.9939	-11.7442	1.36979e-10	-1.50775	7.06808e-11	-9.62382	5.61571e-09	-2.87	5.08029e-11
-69.8	4.27265e-08	-16.5254	1	-13.4423	1.2699e-10	-1.67203	7.05417e-11	-9.81191	6.79329e-09	-2.86	4.85266e-11
-70	4.76334e-08	-19.322	1.0061	-14.3228	1.2181e-10	-1.78495	7.18571e-11	-10.0627	8.67712e-09	-2.85	4.88784e-11
-70.2	5.5614e-08	-21.8644	1.0122	-15.5809	3.23717e-12	-1.9492	7.31289e-11	-10.3135	1.04433e-08	-2.84	4.67862e-11
-70.4	1.76415e-07	-24.4068	1.03659	-16.3985	8.04669e-12	-2.07241	7.30246e-11	-10.5016	1.23268e-08	-2.83	4.59973e-11
-70.6	3.4861e-06	-25.678	1.04268	-17.3419	1.35961e-11	-2.20586	7.43226e-11	-10.6897	1.38573e-08	-2.82	4.53694e-11
-70.8	1.71324e-05	-28.2203	1.05488	-18.7887	1.39753e-10	-2.3188	7.4227e-11	-10.815	1.52698e-08	-2.81	4.47087e-11
-71	4.49336e-05	-30.5085	1.07317	-20.1723	1.47893e-10	-2.50359	7.54815e-11	-11.0658	1.72713e-08	-2.8	4.30273e-11
-71.2	9.33038e-05	-32.5424	1.07317	-21.7448	2.7479e-10	-2.60626	7.53946e-11	-11.1912	1.96249e-08	-2.79	4.45669e-11
-71.4	0.000164196	-34.322	1.09146	-23.1287	4.00577e-10	-2.77051	7.66664e-11	-11.3793	2.18613e-08	-2.78	4.28496e-11
-71.6	0.00023427	-35.8475	1.09756	-24.0721	4.06127e-10	-2.96557	7.79123e-11	-11.5047	2.39797e-08	-2.77	4.28749e-11
-71.8	0.000303955	-37.3729	1.10976	-25.2044	5.30434e-10	-3.14011	7.77645e-11	-11.6301	2.60981e-08	-2.76	4.19536e-11
-72	0.000375616	-38.6441	1.12195	-26.6513	7.74239e-10	-3.27356	7.90625e-11	-11.6928	2.84514e-08	-2.75	4.11306e-11
-72.2	0.000447119	-39.9153	1.14634	-27.7837	1.0162e-09	-3.48917	7.88799e-11	-11.7555	3.06871e-08	-2.74	3.90245e-11
-72.4	0.000520535	-41.4407	1.18293	-28.6648	1.37432e-09	-3.75608	8.14758e-11	-11.9436	3.33941e-08	-2.73	3.74241e-11
-72.6	0.000599532	-41.6949	1.21951	-29.1054	1.61221e-09	-3.91008	8.13455e-11	-12.0063	3.5865e-08	-2.72	3.69754e-11
-72.8	0.000685698	-42.9661	1.25	-29.4834	1.96737e-09	-4.14619	8.39675e-11	-12.0063	3.79827e-08	-2.71	3.51626e-11
-73	0.000776866	-44.2373	1.28049	-30.1138	2.91225e-09	-4.35153	8.37936e-11	-12.1317	3.99834e-08	-2.7	3.48042e-11
-73.2	0.000869531	-45.7627	1.29268	-30.5551	3.62073e-09	-4.55685	8.50307e-11	-12.1944	4.24544e-08	-2.69	3.45761e-11
-73.4	0.00096125	-47.2881	1.32317	-30.934	4.56414e-09	-4.76216	8.76788e-11	-12.3198	4.46904e-08	-2.68	3.34544e-11
		-48.5593	1.41463	-31.2497	5.38952e-09	-5.00856	8.74702e-11	-12.4451	4.71617e-08	-2.67	3.21484e-11
		-49.8305	1.53659	-31.4399	6.33182e-09	-5.23442	8.86899e-11	-12.5705	4.92801e-08	-2.66	3.17867e-11
		-50.5932	1.64024	-31.5675	7.50904e-09	-5.5116	9.12772e-11			-2.65	3.07895e-11
		-51.6102	1.70732	-31.6952	8.68626e-09	-5.67585	9.25491e-11			-2.64	2.99727e-11
		-52.8814	1.94512	-31.8228	9.86348e-09	-5.79911	8.82119e-11			-2.63	2.93297e-11
				-31.9519	1.19819e-08	-6.04548	9.08252e-11			-2.62	2.97241e-11
				-32.0172	1.35117e-08	-6.28157	9.48581e-11			-2.61	2.71369e-11
				-32.1454	1.50419e-08	-6.40474	9.75757e-11			-2.6	2.6138e-11
				-32.274	1.68073e-08	-6.49707	1.03141e-10			-2.59	2.53555e-11
				-32.34	1.88077e-08	-6.5689	1.05902e-10			-2.58	2.51043e-11
				-32.4702	2.1632e-08	-6.72284	1.11416e-10			-2.57	2.39107e-11
				-32.5357	2.32794e-08	-6.90755	1.18314e-10			-2.56	2.26211e-11
				-32.665	2.55155e-08	-7.11289	1.1814e-10			-2.55	2.16232e-11
				-32.6682	2.75155e-08	-7.21544	1.2793e-10			-2.54	2.01375e-11
				-32.7973	2.96339e-08	-7.40019	1.32006e-10			-2.53	1.95567e-11
				-32.8631	3.15167e-08	-7.52325	1.4319e-10			-2.52	1.86115e-11
				-32.9301	3.41053e-08	-7.61556	1.50166e-10			-2.51	1.87753e-11
				-33.1227	3.6577e-08	-7.74896	1.55697e-10			-2.5	1.79489e-11
				-33.1891	3.88127e-08	-7.87202	1.6688e-10			-2.49	1.74738e-11
				-33.1915	4.03421e-08	-7.99515	1.7242e-10			-2.48	1.67846e-11
				-33.3857	4.38727e-08	-8.13873	1.84997e-10			-2.47	1.63254e-11
				-33.3883	4.55198e-08	-8.25145	2.01832e-10			-2.46	1.60483e-11
				-33.517	4.74029e-08	-8.34369	2.14453e-10			-2.45	1.5081e-11
				-33.5196	4.90499e-08	-8.47693	2.32682e-10			-2.44	1.48023e-11
				-33.5207	4.97558e-08	-8.53824	2.55205e-10			-2.43	1.49241e-11
						-8.59964	2.70674e-10			-2.42	1.44295e-11
						-8.68191	2.60727e-10			-2.41	1.36297e-11
						-8.74316	2.87483e-10			-2.4	1.34488e-11
						-8.81483	3.02943e-10			-2.39	1.29649e-11
						-8.92754	3.2119e-10			-2.38	1.30253e-11
						-8.96826	3.47963e-10			-2.37	1.24549e-11
						-9.0398	3.73299e-10			-2.36	1.17375e-11
						-9.09076	4.02886e-10			-2.35	1.13278e-11
						-9.18329	3.92931e-10			-2.34	1.12231e-11
						-9.30613	4.21045e-10			-2.33	1.06516e-11
						-9.44922	4.71718e-10			-2.32	9.5125e-12
						-9.51037	5.0694e-10			-2.31	9.7111e-12
						-9.55106	5.36535e-10			-2.3	9.5476e-12
						-9.6121	5.80222e-10			-2.29	9.2778e-12
						-9.66303	6.1122e-10			-2.28	8.7257e-12
						-9.7035	6.57746e-10			-2.27	8.1843e-12
						-9.7338	6.97227e-10			-2.26	8.0028e-12
						-9.74365	7.2967e-10			-2.25	7.6265e-12
						-9.77411	7.56452e-10			-2.24	6.9092e-12
						-9.83609	7.2677e-10			-2.23	6.7453e-12
						-9.8877	7.05562e-10			-2.22	6.2761e-12
						-9.91808	7.37988e-10			-2.21	6.3987e-12
						-9.94852	7.66181e-10			-2.2	6.1062e-12
						-9.96871	7.92971e-10			-2.19	5.9124e-12
						-9.97876	8.09894e-10			-2.18	5.4021e-12
										-2.17	5.0949e-12
										-2.16	4.886e-12
										-2.15	4.8937e-12
										-2.14	4.5661e-12
										-2.13	4.4121e-12
										-2.12	4.0397e-12
										-2.11	3.8941e-12
										-2.1	3.7314e-12
										-2.09	3.4402e-12
										-2.08	3.1276e-12
										-2.07	3.0948e-12
										-2.06	3.0409e-12
										-2.05	2.769e-12
										-2.04	2.7077e-12
										-2.03	2.5849e-12
										-2.02	2.4281e-12
										-2.01	2.1995e-12
										-2	2.1143e-12
										-1.99	1.975e-12
										-1.98	1.8592e-12
										-1.97	1.7574e-12
										-1.96	1.5945e-12
										-1.95	1.4932e-12
										-1.94	1.3358e-12
										-1.93	1.249e-12
										-1.92	1.1502e-12
										-1.91	1.067e-12
										-1.9	1.0029e-12
										-1.89	9.426e-13
										-1.88	8.39e-13
										-1.87	7.797e-13
										-1.86	7.374e-13
										-1.85	6.766e-13
										-1.84	6.031e-13
										-1.83	5.529e-13
										-1.82	5.109e-13
										-1.81	4.695e-13
										-1.8	4.179e-13
										-1.79	3.78e-13
										-1.78	3.274e-13
										-1.77	2.847e-13
										-1.76	2.583e-13
										-1.75	2.35e-13
										-1.74	2.165e-13
										-1.73	1.957e-13
										-1.72	1.741e-13
										-1.71	1.515e-13
										-1.7	1.388e-13
										-1.69	1.263e-13
										-1.68	1.103e-13
										-1.67	9.73e-14
										-1.66	9.22e-14
										-1.65	8.39e-14
										-1.64	7.42e-14
										-1.63	5.79e-14
										-1.62	5.14e-14
										-1.61	5.17e-14
										-1.6	4.87e-14
										-1.59	3.68e-14
										-1.58	3.8e-14
										-1.57	3.76e-14
										-1.56	3.2e-14
										-1.55	2.49e-14
										-1.54	2.47e-14
										-1.53	1.47e-14
										-1.52	2.23e-14
										-1.51	1.79e-14
										-1.5	1.69e-14
										-1.49	1.6e-14
										-1.48	1.4e-14
										-1.47	1.16e-14
										-1.46	1.48e-14
										-1.45	1.28e-14
										-1.44	7.5e-15
										-1.43	1.04e-14
										-1.42	7.4e-15
										-1.41	7.9e-15
										-1.4	1.5e-14
										-1.39	9.7e-15
										-1.38	4.2e-15
										-1.37	5.4e-15
										-1.36	1.15e-14
										-1.35	2.6e-15
										-1.34	3.7e-15
										-1.33	3e-16
										-1.32	1.87e-14
										-1.31	5.4e-15
										-1.3	5.8e-15
										-1.29	1.8e-15
										-1.28	3e-15
										-1.27	2.9e-15
										-1.26	1.04e-14
										-1.25	6.1e-15
										-1.24	1.1e-15
										-1.23	3.7e-15
										-1.22	3.5e-15
										-1.21	1.09e-14
										-1.2	6.4e-15
										-1.19	5.6e-15
										-1.18	1e-15
										-1.17	2.6e-15
										-1.16	2.9e-15
										-1.15	2.9e-15
										-1.14	5.3e-15
										-1.13	3.2e-15
										-1.12	8.5e-15
										-1.11	2.1e-15
										-1.1	5e-15
										-1.09	4.4e-15
										-1.08	2e-16
										-1.07	5.8e-15
										-1.06	4e-16
										-1.05	8.2e-15
										-1.04	3e-15
										-1.03	1.3e-15
										-1.02	1e-15
										-1.01	2.1e-15
										-1	5.7e-15
										-0.99	3.7e-15
										-0.98	3.5e-15
										-0.97	7.5e-15
										-0.96	6e-16
										-0.95	0
										-0.94	3.4e-15
										-0.93	3.4e-15
										-0.92	5.3e-15
										-0.91	7.7e-15
										-0.9	2.7e-15
										-0.89	2.2e-15
										-0.88	5.5e-15
										-0.87	6.7e-15
										-0.86	9.6e-15
										-0.85	3.7e-15
										-0.84	4.8e-15
										-0.83	1.4e-15
										-0.82	4e-16
										-0.81	4e-15
										-0.8	5e-16
										-0.79	1.3e-15
										-0.78	1.9e-15
										-0.77	3.5e-15
										-0.76	9.7e-15
										-0.75	1.8e-15
										-0.74	3.6e-15
										-0.73	5.3e-15
										-0.72	3.4e-15
										-0.71	6.9e-15
										-0.7	5e-15
										-0.69	3.9e-15
										-0.68	2.9e-15
										-0.67	5.4e-15
										-0.66	1.2e-15
										-0.65	9e-16
										-0.64	1.07e-14
										-0.63	6e-15
										-0.62	5.4e-15
										-0.61	7.4e-15
										-0.6	1.8e-15
										-0.59	4.5e-15
										-0.58	5.4e-15
										-0.57	3.4e-15
										-0.56	4e-16
										-0.55	8.3e-15
										-0.54	1.6e-15
										-0.53	6.8e-15
										-0.52	9.5e-15
										-0.51	4.8e-15
										-0.5	1.36e-14
										-0.49	1.6e-15
										-0.48	5.2e-15
										-0.47	6.4e-15
										-0.46	8e-15
										-0.45	1.5e-15
										-0.44	2e-15
										-0.43	2.4e-15
										-0.42	5.6e-15
										-0.41	3.4e-15
										-0.4	8.3e-15
										-0.39	5.2e-15
										-0.38	1.4e-15
										-0.37	1.8e-15
										-0.36	7e-15
										-0.35	7.2e-15
										-0.34	7.7e-15
										-0.33	9.6e-15
										-0.32	9.1e-15
										-0.31	5.4e-15
										-0.3	4.7e-15
										-0.29	6.7e-15
										-0.28	7.5e-15
										-0.27	6.1e-15
										-0.26	2.3e-15
										-0.25	3.5e-15
										-0.24	2e-16
										-0.23	1.6e-15
										-0.22	3.5e-15
										-0.21	3.3e-15
										-0.2	9.4e-15
										-0.19	1.8e-15
										-0.18	5.1e-15
										-0.17	1.5e-15
										-0.16	8.9e-15
										-0.15	1e-15
										-0.14	6.1e-15
										-0.13	9.4e-15
										-0.12	8e-16
										-0.11	4.7e-15
										-0.1	6.5e-15
										-0.09	2e-16
										-0.08	1.23e-14
										-0.07	5.2e-15
										-0.06	2.3e-15
										-0.05	9.4e-15
										-0.04	2e-15
										-0.03	1.4e-15
										-0.02	8e-15
										-0.01	2.8e-15
										0	3.4e-15

## Sheet: Figure 5c
Inverse electric field 10-6 (cm/V)	a (cm^-1)-WSe2 this work	Inverse electric field 10-6 (cm/V)	a (cm^-1)-uniform WSe2	Inverse electric field 10-6 (cm/V)	a (cm^-1)-Si	Inverse electric field 10-6 (cm/V)	a (cm^-1)-GaAs	Inverse electric field 10-6 (cm/V)	a (cm^-1)-Al0.4Ga0.6As
88.3978	14859.3	4.08284	18498.7	1.38267	88895.8	1.75701	61169.8	2.32956	4292.25
88.8889	14990.9	4.11243	16226.1	1.46216	77731.2	1.81153	57166.2	2.38409	3624.03
89.3855	14576.6	4.14201	14546.7	1.54165	67968.8	1.86606	53424.7	2.43862	2908.37
89.8876	14570	4.20118	13327.1	1.62113	59432.4	1.92059	49928	2.54768	1970.67
90.3955	14081.2	4.26036	11946.2	1.70062	51968.1	2.02965	42874.6	2.65674	1358.09
90.9091	14287.3	4.31953	10944.7	1.7801	45441.3	2.08418	40068.4	2.71126	1127.42
91.4286	13831.4	4.3787	10248.4	1.85959	39734.3	2.19324	33830.5	2.76579	920.221
91.954	13563.6	4.40828	9187.71	1.93907	34743.9	2.24777	31616.3	2.82032	751.103
92.4855	13418.7	4.5858	8598.73	2.01856	30380.4	2.3023	28563.7	2.87485	634.17
93.0233	13063.4	4.61538	8052.72	2.09804	26060.4	2.35683	26246.3	2.92938	508.937
93.5673	12739.3	4.61538	7379.51	2.17753	22787.4	2.46588	21788.4	3.03844	344.848
94.1176	12846.3	4.73373	6759.1	2.25702	19547.1	2.52041	20020.6	3.1475	233.664
94.6746	12513.5	4.82249	6610.61	2.3365	17092.1	2.62947	16620.1	3.25656	158.328
95.2381	12543.7	4.94083	5924.12	2.41599	14661.7	2.73853	13565.7
95.8084	12065.2	4.88166	5430.27	2.49547	12576.8	2.79306	12255.9
96.3855	12294.9	5	4658.5	2.57496	10997.3	2.84759	10886.8
96.9697	12100.8	5.2071	4654.29	2.65444	9433.48	2.90212	10003.5
97.561	11877.1	5.2071	4173.12	2.73393	8092.07	3.01117	8028.08
98.1595	11550.5	5.35503	3992.3	2.81341	7075.76	3.0657	7131.26
98.7654	11617.2	5.47337	3577.71	2.8929	6069.61	3.17476	5723.01
99.3789	11479.6	5.56213	3277.34	2.97238	5206.53	3.28382	4515.78
100	11540	5.6213	2937.76	3.05187	4466.17	3.33835	4079.78
100.629	11493.8	5.68047	2691.47	3.13136	3831.09	3.44741	3330
101.266	11172.3	5.79882	2359.9	3.21084	3223.92	3.55647	2497.5
101.911	11353.4	5.88757	2161.77	3.29033	2765.48	3.61099	2218.5
102.564	11194.8	5.97633	1895.7	3.36981	2372.24	3.72005	1750.52
103.226	11149.8	6.12426	1698.62	3.4493	2034.91	3.82911	1358.09
103.896	10813.5	6.27219	1425.56	3.52878	1745.55	3.88364	1206.37
104.575	11020.5	6.39053	1170.72	3.60827	1497.34	3.9927	920.221
105.263	10888.5	6.47929	1305.21	3.68775	1284.42	4.10176	713.923
105.96	11100.7	6.56805	1144.56	3.76724	1080.86	4.15629	623.529
106.667	10343.6	6.6568	824.689	3.84673	927.163	4.21081	535.442
107.383	10453.9	6.74556	707.573	3.92621	795.323	4.26534	475.627
108.108	10500	6.83432	648.169	4.0057	682.23	4.3744	362.808
108.844	10591.2			4.08518	585.219	4.48346	272.105
109.589	10487.5			4.16467	492.469
110.345	10112.5			4.24415	414.419
111.111	10386.3			4.32364	348.739
111.888	10117			4.40312	299.15
112.676	10801.6			4.48261	251.738
113.475	10152.4			4.5621	211.841
114.286	9765.46			4.64158	181.718
115.108	9746.65			4.72107	152.918
115.942	9923.11			4.80055	131.173
116.788	9863.31			4.88004	110.384
117.647	9622.98
118.519	9496.81
119.403	9358.02
120.301	9613.36
121.212	9216.1
122.137	9060.35
123.077	9402.97
124.031	9437.71
125	8900.63
125.984	9205.83
126.984	9117.91
128	8528.47
129.032	8758.83
130.081	8797.32
131.148	8889.83
132.231	8534.18
133.333	8114.4
134.454	8040.58
135.593	8430.41
136.752	8102.16
137.931	8551.32
139.13	8579.77
140.351	8348.48
141.593	8731.18
142.857	7978.4
144.144	7826.57
145.455	8114.4
146.789	7852.12
148.148	8046.78
149.533	8132.73
150.943	7484.38
152.381	7285.08
153.846	7115.18
155.34	7794.47
156.863	7423.2
158.416	7611.59
160	7664.39
161.616	6738.08
163.265	7340.69
164.948	7497.9
166.667	7108.01
168.421	6962.64
170.213	7064.75
172.043	6940.55
173.913	6441.52
175.824	6528.81
177.778	6684.5
179.775	6254.94
181.818	6536.7
183.908	6271.39
186.047	6336.74
188.235	6188.72
190.476	5169.55
192.771	5890.43
195.122	4785.74
197.531	5677.35
200	5784.8
202.532	5758.09
205.128	5218.33
207.792	4659.48
210.526	5668.29
213.333	6037.09
216.216	5228.03
219.178	5120.37
222.222	4432.18
225.352	4184.85
228.571	5070.81
231.884	4950.23
235.294	3125.11
238.806	4670.09
242.424	4287.2
246.154	4365.67
250	3481.58
253.968	2718.09
258.065	4929.9
262.295	3939.26
266.667	2747.03
271.186	3325.65
275.862	3165.73
280.702	1662.14
285.714	3206.08
290.909	1381.18
296.296	3608.61
