# Supplementary material for: Room-temperature low-threshold avalanche effect in stepwise van-der-Waals homojunction photodiodes
Source: Nat Commun. 2024 Apr 29;15:3639. doi: 10.1038/s41467-024-47958-2 (PMC11059283; doi:10.1038/s41467-024-47958-2)
Supplement: Supplementary file 3 — Source Data [file 41467_2024_47958_MOESM3_ESM.zip › Source Data Figure 1.xlsx]

## Sheet: Figure1e
Voltage(V)	E(MV/cm)-TMD junction	E(MV/cm)-Bulk junction
0	37485	9589
-0.5	63575	16927
-1	81884	22039
-1.6	99535	26200
-2	109718	29792
-2.5	121240	33006
-3	131736	35931
-3.5	141431	38634
-4	150478	41170
-4.5	158988	43518
-5	167042	45800
-5.5	174702	47976
-6	182018	50005
-6.5	189029	51976
-7	195769	53833
-7.5	202264	55720
-8	208537	57494
-8.5	214608	59220
-9	220494	60890
-9.5	226208	62520
-10	231764	64104
-10.5	--	65652
-11	--	67158
-11.5	--	68640
-12	--	70084
-12.5	--	71500
-13	--	72887
-13.5	--	74250
-14	--	75583
-14.5	--	76898
-15	--	78189
-15.5	--	79466
-16	--	80722
-16.5	--	81979
-17	--	83201
-17.5	--	84399
-18	--	85633
-18.5	--	86875
-19	--	88098
-19.5	--	89359
-20	--	90541
-20.5	--	91754
-21	--	92986
-21.5	--	94165
-22	--	95393
-22.5	--	96634
-23	--	97818
-23.5	--	99034
-24	--	100239
-24.5	--	101452
-25	--	102659
-25.5	--	103855
-26	--	105057
-26.5	--	106272
-27	--	107481
-27.5	--	108621
-28	--	109921
-28.5	--	111082
-29	--	112297
-29.5	--	113442
-30	--	114674
