# Supplementary material for: Room-temperature low-threshold avalanche effect in stepwise van-der-Waals homojunction photodiodes
Source: Nat Commun. 2024 Apr 29;15:3639. doi: 10.1038/s41467-024-47958-2 (PMC11059283; doi:10.1038/s41467-024-47958-2)
Supplement: Supplementary file 3 — Source Data [file 41467_2024_47958_MOESM3_ESM.zip › Source Data Figure 2.xlsx]

## Sheet: Figure 2a
Voltage (V)	Dark	2.52 nW	9.97 nW	25.78 nW
-3	5.83912e-11	6.01959e-11	5.79879e-11	7.11028e-11
-2.99	5.84317e-11	6.27688e-11	5.86975e-11	6.92014e-11
-2.98	5.95235e-11	6.06245e-11	5.71924e-11	7.07753e-11
-2.97	5.83152e-11	6.18245e-11	5.72354e-11	6.86672e-11
-2.96	5.65761e-11	5.75816e-11	5.49896e-11	6.78677e-11
-2.95	5.62302e-11	5.6204e-11	5.45573e-11	6.471e-11
-2.94	5.72402e-11	5.67581e-11	5.55188e-11	6.39699e-11
-2.93	5.64797e-11	5.55399e-11	5.43282e-11	6.47701e-11
-2.92	5.63883e-11	5.64499e-11	5.33035e-11	6.37721e-11
-2.91	5.53944e-11	5.46094e-11	5.29817e-11	6.43992e-11
-2.9	5.27404e-11	5.28898e-11	5.38115e-11	6.26905e-11
-2.89	5.28556e-11	5.13513e-11	5.40286e-11	6.31524e-11
-2.88	5.23011e-11	5.21483e-11	5.12761e-11	6.65701e-11
-2.87	5.08029e-11	4.96531e-11	4.77139e-11	6.50582e-11
-2.86	4.85266e-11	4.8952e-11	4.73349e-11	6.21674e-11
-2.85	4.88784e-11	4.78813e-11	4.72933e-11	6.31466e-11
-2.84	4.67862e-11	4.61735e-11	4.63814e-11	6.29474e-11
-2.83	4.59973e-11	4.66053e-11	4.49003e-11	5.96305e-11
-2.82	4.53694e-11	4.59519e-11	4.57022e-11	5.96195e-11
-2.81	4.47087e-11	4.49264e-11	4.41042e-11	5.51757e-11
-2.8	4.30273e-11	4.49695e-11	4.45457e-11	5.54438e-11
-2.79	4.45669e-11	4.33384e-11	4.27988e-11	5.44278e-11
-2.78	4.28496e-11	4.12532e-11	4.02556e-11	5.25077e-11
-2.77	4.28749e-11	3.90726e-11	4.06709e-11	5.22675e-11
-2.76	4.19536e-11	3.99961e-11	4.0831e-11	5.1181e-11
-2.75	4.11306e-11	3.86271e-11	3.89857e-11	4.87062e-11
-2.74	3.90245e-11	3.74069e-11	3.77577e-11	4.86483e-11
-2.73	3.74241e-11	3.63309e-11	3.62083e-11	4.75109e-11
-2.72	3.69754e-11	3.6792e-11	3.73682e-11	4.69044e-11
-2.71	3.51626e-11	3.62925e-11	3.5408e-11	4.67946e-11
-2.7	3.48042e-11	3.53454e-11	3.48465e-11	4.3142e-11
-2.69	3.45761e-11	3.43762e-11	3.35657e-11	4.17557e-11
-2.68	3.34544e-11	3.45146e-11	3.40643e-11	4.23412e-11
-2.67	3.21484e-11	3.30006e-11	3.33058e-11	4.24673e-11
-2.66	3.17867e-11	3.23659e-11	3.30747e-11	3.9885e-11
-2.65	3.07895e-11	3.1944e-11	3.20194e-11	4.15785e-11
-2.64	2.99727e-11	3.08689e-11	3.22762e-11	3.76822e-11
-2.63	2.93297e-11	2.89531e-11	3.15237e-11	3.88702e-11
-2.62	2.97241e-11	2.79694e-11	3.12686e-11	3.89163e-11
-2.61	2.71369e-11	2.84342e-11	3.07837e-11	3.76797e-11
-2.6	2.6138e-11	2.7508e-11	3.00792e-11	3.61077e-11
-2.59	2.53555e-11	2.6968e-11	2.94691e-11	3.49189e-11
-2.58	2.51043e-11	2.66635e-11	2.8627e-11	3.49306e-11
-2.57	2.39107e-11	2.64368e-11	2.81602e-11	3.47475e-11
-2.56	2.26211e-11	2.57677e-11	2.79179e-11	3.3597e-11
-2.55	2.16232e-11	2.47057e-11	2.6151e-11	3.32891e-11
-2.54	2.01375e-11	2.3648e-11	2.6104e-11	3.16159e-11
-2.53	1.95567e-11	2.38442e-11	2.51501e-11	3.18144e-11
-2.52	1.86115e-11	2.29938e-11	2.41409e-11	3.08576e-11
-2.51	1.87753e-11	2.20903e-11	2.43906e-11	3.03992e-11
-2.5	1.79489e-11	2.24041e-11	2.39873e-11	2.93057e-11
-2.49	1.74738e-11	2.13906e-11	2.28719e-11	2.97186e-11
-2.48	1.67846e-11	2.0984e-11	2.28009e-11	2.8939e-11
-2.47	1.63254e-11	1.99783e-11	2.33707e-11	2.80044e-11
-2.46	1.60483e-11	1.87706e-11	2.23737e-11	2.83005e-11
-2.45	1.5081e-11	1.89733e-11	2.2274e-11	2.70277e-11
-2.44	1.48023e-11	1.78272e-11	2.0614e-11	2.67646e-11
-2.43	1.49241e-11	1.71433e-11	1.99526e-11	2.66116e-11
-2.42	1.44295e-11	1.72152e-11	1.97333e-11	2.60509e-11
-2.41	1.36297e-11	1.61104e-11	1.9439e-11	2.57855e-11
-2.4	1.34488e-11	1.52027e-11	1.9017e-11	2.52316e-11
-2.39	1.29649e-11	1.52765e-11	1.91552e-11	2.47179e-11
-2.38	1.30253e-11	1.5413e-11	1.82657e-11	2.41584e-11
-2.37	1.24549e-11	1.53368e-11	1.79637e-11	2.35512e-11
-2.36	1.17375e-11	1.44939e-11	1.72956e-11	2.29364e-11
-2.35	1.13278e-11	1.42868e-11	1.62371e-11	2.18636e-11
-2.34	1.12231e-11	1.32043e-11	1.56049e-11	2.12727e-11
-2.33	1.06516e-11	1.31434e-11	1.54477e-11	2.11883e-11
-2.32	9.5125e-12	1.29229e-11	1.50234e-11	2.03607e-11
-2.31	9.7111e-12	1.23525e-11	1.49421e-11	1.99402e-11
-2.3	9.5476e-12	1.19362e-11	1.4298e-11	2.04331e-11
-2.29	9.2778e-12	1.15701e-11	1.4276e-11	1.95008e-11
-2.28	8.7257e-12	1.14576e-11	1.43406e-11	1.83726e-11
-2.27	8.1843e-12	1.11017e-11	1.36741e-11	1.82826e-11
-2.26	8.0028e-12	1.08954e-11	1.31822e-11	1.7166e-11
-2.25	7.6265e-12	1.09279e-11	1.26289e-11	1.7311e-11
-2.24	6.9092e-12	1.0644e-11	1.22591e-11	1.66088e-11
-2.23	6.7453e-12	1.00824e-11	1.22317e-11	1.5893e-11
-2.22	6.2761e-12	9.611e-12	1.20192e-11	1.51548e-11
-2.21	6.3987e-12	9.2867e-12	1.1289e-11	1.48677e-11
-2.2	6.1062e-12	8.5575e-12	1.06186e-11	1.45989e-11
-2.19	5.9124e-12	8.4488e-12	1.09087e-11	1.42999e-11
-2.18	5.4021e-12	8.1982e-12	1.04619e-11	1.39751e-11
-2.17	5.0949e-12	8.1076e-12	1.01282e-11	1.29946e-11
-2.16	4.886e-12	7.7354e-12	9.8683e-12	1.34775e-11
-2.15	4.8937e-12	7.5445e-12	9.5872e-12	1.31521e-11
-2.14	4.5661e-12	7.1076e-12	9.538e-12	1.30993e-11
-2.13	4.4121e-12	7.3012e-12	9.6087e-12	1.23293e-11
-2.12	4.0397e-12	6.7923e-12	9.0647e-12	1.169e-11
-2.11	3.8941e-12	6.6675e-12	8.76e-12	1.17545e-11
-2.1	3.7314e-12	6.3872e-12	8.4631e-12	1.11753e-11
-2.09	3.4402e-12	6.1964e-12	8.3356e-12	1.09272e-11
-2.08	3.1276e-12	5.8306e-12	8.3198e-12	1.02828e-11
-2.07	3.0948e-12	5.567e-12	7.757e-12	1.03062e-11
-2.06	3.0409e-12	5.3455e-12	7.7464e-12	9.8354e-12
-2.05	2.769e-12	5.0913e-12	7.2749e-12	9.3615e-12
-2.04	2.7077e-12	4.8858e-12	7.1373e-12	9.3105e-12
-2.03	2.5849e-12	4.5751e-12	7.0894e-12	9.0152e-12
-2.02	2.4281e-12	4.5446e-12	6.9133e-12	8.9374e-12
-2.01	2.1995e-12	4.3007e-12	6.4052e-12	8.6906e-12
-2	2.1143e-12	4.0663e-12	6.1579e-12	8.4133e-12
-1.99	1.975e-12	4.0856e-12	5.7128e-12	7.9591e-12
-1.98	1.8592e-12	4.0883e-12	5.6237e-12	8.0149e-12
-1.97	1.7574e-12	3.9208e-12	5.5012e-12	7.4731e-12
-1.96	1.5945e-12	3.6165e-12	5.5152e-12	7.389e-12
-1.95	1.4932e-12	3.4269e-12	5.1506e-12	7.3059e-12
-1.94	1.3358e-12	3.3401e-12	4.965e-12	7.3901e-12
-1.93	1.249e-12	3.1397e-12	4.9774e-12	7.271e-12
-1.92	1.1502e-12	3.0129e-12	4.8802e-12	7.1448e-12
-1.91	1.067e-12	2.8298e-12	4.6949e-12	6.6373e-12
-1.9	1.0029e-12	2.6682e-12	4.4935e-12	6.3067e-12
-1.89	9.426e-13	2.5351e-12	4.4666e-12	6.1851e-12
-1.88	8.39e-13	2.4062e-12	4.3752e-12	6.1055e-12
-1.87	7.797e-13	2.3305e-12	4.1021e-12	5.716e-12
-1.86	7.374e-13	2.2232e-12	3.9598e-12	5.472e-12
-1.85	6.766e-13	2.0738e-12	3.8473e-12	5.3658e-12
-1.84	6.031e-13	2.0265e-12	3.6214e-12	5.2399e-12
-1.83	5.529e-13	1.9179e-12	3.5632e-12	5.038e-12
-1.82	5.109e-13	1.8106e-12	3.3725e-12	4.9037e-12
-1.81	4.695e-13	1.7425e-12	3.2065e-12	4.7775e-12
-1.8	4.179e-13	1.732e-12	3.0575e-12	4.4773e-12
-1.79	3.78e-13	1.611e-12	3.017e-12	4.3591e-12
-1.78	3.274e-13	1.5176e-12	2.8354e-12	4.2688e-12
-1.77	2.847e-13	1.4577e-12	2.6742e-12	4.1285e-12
-1.76	2.583e-13	1.3418e-12	2.627e-12	4.0291e-12
-1.75	2.35e-13	1.2539e-12	2.466e-12	3.7772e-12
-1.74	2.165e-13	1.189e-12	2.4373e-12	3.7934e-12
-1.73	1.957e-13	1.0999e-12	2.3202e-12	3.5734e-12
-1.72	1.741e-13	1.0552e-12	2.2005e-12	3.475e-12
-1.71	1.515e-13	9.918e-13	2.1008e-12	3.1809e-12
-1.7	1.388e-13	9.52e-13	2.0182e-12	3.2313e-12
-1.69	1.263e-13	8.757e-13	1.9085e-12	3.0313e-12
-1.68	1.103e-13	8.213e-13	1.8813e-12	2.9646e-12
-1.67	9.73e-14	7.796e-13	1.7884e-12	2.9226e-12
-1.66	9.22e-14	7.345e-13	1.681e-12	2.8011e-12
-1.65	8.39e-14	6.72e-13	1.595e-12	2.7172e-12
-1.64	7.42e-14	6.693e-13	1.5267e-12	2.6379e-12
-1.63	5.79e-14	6.097e-13	1.4646e-12	2.5534e-12
-1.62	5.14e-14	5.698e-13	1.3829e-12	2.4717e-12
-1.61	5.17e-14	5.353e-13	1.337e-12	2.4022e-12
-1.6	4.87e-14	4.787e-13	1.2829e-12	2.2989e-12
-1.59	3.68e-14	4.797e-13	1.2251e-12	2.1894e-12
-1.58	3.8e-14	4.413e-13	1.1548e-12	2.0904e-12
-1.57	3.76e-14	4.199e-13	1.1409e-12	1.983e-12
-1.56	3.2e-14	3.825e-13	1.063e-12	1.9117e-12
-1.55	2.49e-14	3.468e-13	9.947e-13	1.7987e-12
-1.54	2.47e-14	3.277e-13	9.516e-13	1.6905e-12
-1.53	1.47e-14	3.01e-13	9.2e-13	1.6174e-12
-1.52	2.23e-14	2.833e-13	8.589e-13	1.5409e-12
-1.51	1.79e-14	2.696e-13	8.087e-13	1.5067e-12
-1.5	1.69e-14	2.559e-13	7.633e-13	1.4233e-12
-1.49	1.6e-14	2.423e-13	7.329e-13	1.3825e-12
-1.48	1.4e-14	2.24e-13	6.995e-13	1.3325e-12
-1.47	1.16e-14	2.119e-13	6.851e-13	1.2996e-12
-1.46	1.48e-14	1.854e-13	6.413e-13	1.2381e-12
-1.45	1.28e-14	1.73e-13	5.995e-13	1.1672e-12
-1.44	7.5e-15	1.542e-13	5.717e-13	1.133e-12
-1.43	1.04e-14	1.526e-13	5.492e-13	1.1045e-12
-1.42	7.4e-15	1.474e-13	5.086e-13	1.0528e-12
-1.41	7.9e-15	1.367e-13	4.881e-13	1.0381e-12
-1.4	1.5e-14	1.294e-13	4.618e-13	9.855e-13
-1.39	9.7e-15	1.274e-13	4.388e-13	9.46e-13
-1.38	4.2e-15	1.174e-13	4.148e-13	9.228e-13
-1.37	5.4e-15	1.128e-13	4.053e-13	8.78e-13
-1.36	1.15e-14	9.77e-14	3.889e-13	8.385e-13
-1.35	2.6e-15	9.96e-14	3.709e-13	8.078e-13
-1.34	3.7e-15	8.9e-14	3.602e-13	7.959e-13
-1.33	3e-16	9.2e-14	3.413e-13	7.522e-13
-1.32	1.87e-14	8.16e-14	3.39e-13	7.409e-13
-1.31	5.4e-15	8.05e-14	3.007e-13	7.093e-13
-1.3	5.8e-15	7.23e-14	3.071e-13	6.922e-13
-1.29	1.8e-15	7.61e-14	2.874e-13	6.61e-13
-1.28	3e-15	6.83e-14	2.871e-13	6.562e-13
-1.27	2.9e-15	7.6e-14	2.655e-13	6.251e-13
-1.26	1.04e-14	6.55e-14	2.744e-13	6.036e-13
-1.25	6.1e-15	6.17e-14	2.551e-13	5.842e-13
-1.24	1.1e-15	6.37e-14	2.444e-13	5.667e-13
-1.23	3.7e-15	6.65e-14	2.388e-13	5.486e-13
-1.22	3.5e-15	6.01e-14	2.256e-13	5.505e-13
-1.21	1.09e-14	5.98e-14	2.142e-13	5.199e-13
-1.2	6.4e-15	5.74e-14	2.179e-13	5.055e-13
-1.19	5.6e-15	5.07e-14	2.066e-13	4.995e-13
-1.18	1e-15	5.9e-14	2.076e-13	4.944e-13
-1.17	2.6e-15	5.02e-14	1.923e-13	4.838e-13
-1.16	2.9e-15	4.97e-14	1.995e-13	4.58e-13
-1.15	2.9e-15	6.08e-14	1.934e-13	4.531e-13
-1.14	5.3e-15	5.25e-14	1.866e-13	4.475e-13
-1.13	3.2e-15	4.47e-14	1.771e-13	4.331e-13
-1.12	8.5e-15	4.93e-14	1.79e-13	4.283e-13
-1.11	2.1e-15	4.29e-14	1.751e-13	4.204e-13
-1.1	5e-15	4.23e-14	1.768e-13	4.207e-13
-1.09	4.4e-15	4.77e-14	1.755e-13	4.185e-13
-1.08	2e-16	4.86e-14	1.667e-13	4.003e-13
-1.07	5.8e-15	4.75e-14	1.716e-13	3.915e-13
-1.06	4e-16	4.89e-14	1.673e-13	3.874e-13
-1.05	8.2e-15	4.3e-14	1.661e-13	3.87e-13
-1.04	3e-15	5.28e-14	1.574e-13	3.855e-13
-1.03	1.3e-15	4.13e-14	1.627e-13	3.747e-13
-1.02	1e-15	4.82e-14	1.593e-13	3.684e-13
-1.01	2.1e-15	4.3e-14	1.648e-13	3.686e-13
-1	5.7e-15	4.31e-14	1.46e-13	3.602e-13
-0.99	3.7e-15	4.57e-14	1.486e-13	3.498e-13
-0.98	3.5e-15	3.99e-14	1.497e-13	3.492e-13
-0.97	7.5e-15	3.76e-14	1.519e-13	3.42e-13
-0.96	6e-16	3.93e-14	1.494e-13	3.496e-13
-0.95	0	4.1e-14	1.407e-13	3.403e-13
-0.94	3.4e-15	3.91e-14	1.47e-13	3.344e-13
-0.93	3.4e-15	2.75e-14	1.408e-13	3.317e-13
-0.92	5.3e-15	3.1e-14	1.571e-13	3.294e-13
-0.91	7.7e-15	3.19e-14	1.416e-13	3.188e-13
-0.9	2.7e-15	3.98e-14	1.331e-13	3.284e-13
-0.89	2.2e-15	4.05e-14	1.327e-13	3.244e-13
-0.88	5.5e-15	3.65e-14	1.365e-13	3.154e-13
-0.87	6.7e-15	4.1e-14	1.352e-13	3.161e-13
-0.86	9.6e-15	3.21e-14	1.301e-13	3.093e-13
-0.85	3.7e-15	2.8e-14	1.275e-13	3.129e-13
-0.84	4.8e-15	3.96e-14	1.247e-13	3.063e-13
-0.83	1.4e-15	3.69e-14	1.299e-13	3.03e-13
-0.82	4e-16	4.48e-14	1.219e-13	2.878e-13
-0.81	4e-15	4.25e-14	1.189e-13	2.86e-13
-0.8	5e-16	3.2e-14	1.256e-13	2.799e-13
-0.79	1.3e-15	2.32e-14	1.263e-13	2.923e-13
-0.78	1.9e-15	3.73e-14	1.159e-13	2.782e-13
-0.77	3.5e-15	4.56e-14	1.217e-13	2.745e-13
-0.76	9.7e-15	2.69e-14	1.2e-13	2.782e-13
-0.75	1.8e-15	3.26e-14	1.092e-13	2.699e-13
-0.74	3.6e-15	2.97e-14	1.133e-13	2.694e-13
-0.73	5.3e-15	2.77e-14	1.14e-13	2.564e-13
-0.72	3.4e-15	1.9e-14	1.157e-13	2.61e-13
-0.71	6.9e-15	2.53e-14	1.093e-13	2.576e-13
-0.7	5e-15	3.6e-14	1.022e-13	2.442e-13
-0.69	3.9e-15	3.23e-14	1.01e-13	2.552e-13
-0.68	2.9e-15	2.75e-14	1.075e-13	2.497e-13
-0.67	5.4e-15	2.17e-14	1.02e-13	2.51e-13
-0.66	1.2e-15	2.93e-14	1.096e-13	2.481e-13
-0.65	9e-16	3.21e-14	1.101e-13	2.436e-13
-0.64	1.07e-14	1.91e-14	1.061e-13	2.408e-13
-0.63	6e-15	1.92e-14	1.128e-13	2.392e-13
-0.62	5.4e-15	2.29e-14	1e-13	2.357e-13
-0.61	7.4e-15	2.69e-14	9.76e-14	2.287e-13
-0.6	1.8e-15	3.11e-14	1.022e-13	2.287e-13
-0.59	4.5e-15	2.89e-14	9.8e-14	2.293e-13
-0.58	5.4e-15	2.6e-14	1.011e-13	2.233e-13
-0.57	3.4e-15	2.53e-14	1.025e-13	2.179e-13
-0.56	4e-16	2.96e-14	9.24e-14	2.166e-13
-0.55	8.3e-15	2.57e-14	8.95e-14	2.135e-13
-0.54	1.6e-15	2.76e-14	8.71e-14	2.177e-13
-0.53	6.8e-15	2.88e-14	9.71e-14	2.193e-13
-0.52	9.5e-15	1.78e-14	9.15e-14	2.111e-13
-0.51	4.8e-15	3.47e-14	9.43e-14	1.92e-13
-0.5	1.36e-14	2.26e-14	9.51e-14	2.042e-13
-0.49	1.6e-15	1.8e-14	8.2e-14	2.046e-13
-0.48	5.2e-15	2.5e-14	9.03e-14	1.936e-13
-0.47	6.4e-15	2.2e-14	9.26e-14	1.906e-13
-0.46	8e-15	3.29e-14	8.7e-14	1.917e-13
-0.45	1.5e-15	3.01e-14	8.5e-14	1.912e-13
-0.44	2e-15	2.38e-14	8.64e-14	1.853e-13
-0.43	2.4e-15	1.91e-14	8.47e-14	1.865e-13
-0.42	5.6e-15	1.46e-14	7.82e-14	1.806e-13
-0.41	3.4e-15	2.94e-14	7.93e-14	1.78e-13
-0.4	8.3e-15	1.93e-14	8.13e-14	1.859e-13
-0.39	5.2e-15	2.56e-14	7.59e-14	1.838e-13
-0.38	1.4e-15	1.73e-14	7.94e-14	1.702e-13
-0.37	1.8e-15	2.5e-14	7.61e-14	1.701e-13
-0.36	7e-15	2.35e-14	7.69e-14	1.703e-13
-0.35	7.2e-15	2.26e-14	7.51e-14	1.716e-13
-0.34	7.7e-15	2.25e-14	6.38e-14	1.729e-13
-0.33	9.6e-15	2.69e-14	7.16e-14	1.67e-13
-0.32	9.1e-15	1.98e-14	6e-14	1.606e-13
-0.31	5.4e-15	2.08e-14	6.92e-14	1.665e-13
-0.3	4.7e-15	1.82e-14	7.04e-14	1.541e-13
-0.29	6.7e-15	1.52e-14	7.01e-14	1.497e-13
-0.28	7.5e-15	1.31e-14	6.43e-14	1.421e-13
-0.27	6.1e-15	1.45e-14	5.88e-14	1.414e-13
-0.26	2.3e-15	2.51e-14	6.91e-14	1.484e-13
-0.25	3.5e-15	1.61e-14	7.33e-14	1.507e-13
-0.24	2e-16	1.41e-14	6.44e-14	1.363e-13
-0.23	1.6e-15	1.25e-14	6.33e-14	1.377e-13
-0.22	3.5e-15	1.43e-14	5.67e-14	1.353e-13
-0.21	3.3e-15	1.8e-14	5.45e-14	1.294e-13
-0.2	9.4e-15	1.41e-14	6.28e-14	1.201e-13
-0.19	1.8e-15	1.96e-14	6.16e-14	1.281e-13
-0.18	5.1e-15	1.59e-14	4.6e-14	1.238e-13
-0.17	1.5e-15	2.02e-14	5.89e-14	1.198e-13
-0.16	8.9e-15	1.48e-14	5.54e-14	1.13e-13
-0.15	1e-15	2.02e-14	5.61e-14	1.064e-13
-0.14	6.1e-15	1.67e-14	4.87e-14	1.133e-13
-0.13	9.4e-15	1.18e-14	4.31e-14	9.84e-14
-0.12	8e-16	1.24e-14	6.14e-14	9.79e-14
-0.11	4.7e-15	2.11e-14	5.24e-14	9.26e-14
-0.1	6.5e-15	1.67e-14	4.33e-14	9.02e-14
-0.09	2e-16	2.21e-14	4.75e-14	8.83e-14
-0.08	1.23e-14	1.15e-14	4.63e-14	8.62e-14
-0.07	5.2e-15	8.2e-15	3.64e-14	8.83e-14
-0.06	2.3e-15	1.7e-15	4.66e-14	7.5e-14
-0.05	9.4e-15	1.33e-14	3.48e-14	6.69e-14
-0.04	2e-15	8.7e-15	4.97e-14	6.54e-14
-0.03	1.4e-15	5.8e-15	2.56e-14	7.5e-14
-0.02	8e-15	1.2e-14	4.06e-14	6.4e-14
-0.01	2.8e-15	9.7e-15	2.19e-14	6.06e-14
0	3.4e-15	1.82e-14	2.6e-14	5.86e-14
0.01	9e-16	3.1e-15	3.06e-14	5.08e-14
0.02	5.4e-15	1.48e-14	2.86e-14	5.58e-14
0.03	7.4e-15	5.7e-15	1.65e-14	5.27e-14
0.04	1.5e-15	7.6e-15	2.55e-14	4.38e-14
0.05	4e-16	8.1e-15	2.08e-14	3.9e-14
0.06	6.7e-15	4.3e-15	2.48e-14	3.46e-14
0.07	5e-16	1.38e-14	2.15e-14	3.14e-14
0.08	4.7e-15	2.8e-15	1.83e-14	2.7e-14
0.09	3.5e-15	7.2e-15	1.34e-14	2.06e-14
0.1	1.3e-15	9.2e-15	1.75e-14	1.04e-14
0.11	3.5e-15	9e-16	3.6e-15	1.2e-14
0.12	7.1e-15	1.2e-15	1.33e-14	1.08e-14
0.13	8.8e-15	1.8e-15	2.6e-15	3.2e-15
0.14	1.06e-14	8e-16	5.3e-15	4.9e-15
0.15	1.4e-15	5e-16	9e-16	1.8e-15
0.16	9.7e-15	2.2e-15	5e-16	6.4e-15
0.17	1e-15	1.02e-14	1.3e-15	1.5e-14
0.18	9.6e-15	8.7e-15	2.4e-15	6.1e-15
0.19	9.8e-15	1.43e-14	8.6e-15	2.09e-14
0.2	4.1e-15	4e-16	9.7e-15	2.6e-14
0.21	3.7e-15	5e-15	3.7e-15	2.38e-14
0.22	1.44e-14	9.4e-15	1.32e-14	3.52e-14
0.23	1.9e-15	1.11e-14	1.23e-14	3.83e-14
0.24	2.5e-15	4.7e-15	2.01e-14	3.31e-14
0.25	1.7e-15	1.48e-14	1.89e-14	4.08e-14
0.26	1.07e-14	1.34e-14	1.75e-14	4.05e-14
0.27	6.4e-15	1.51e-14	1.95e-14	4.83e-14
0.28	1.08e-14	6.2e-15	1.93e-14	5.43e-14
0.29	8.5e-15	9.6e-15	2.52e-14	5.54e-14
0.3	3.6e-15	1.36e-14	2.94e-14	6.21e-14
0.31	4.2e-15	1.84e-14	3.11e-14	6.34e-14
0.32	6.2e-15	1.36e-14	3.29e-14	6.99e-14
0.33	1.5e-14	2.7e-15	3.7e-14	7.12e-14
0.34	1.26e-14	2.54e-14	2.85e-14	7.74e-14
0.35	8.4e-15	1.81e-14	4.7e-14	8.26e-14
0.36	3.3e-15	2.29e-14	4.08e-14	8.43e-14
0.37	7.6e-15	2.21e-14	3.89e-14	8.1e-14
0.38	1.24e-14	2.14e-14	4.86e-14	9.43e-14
0.39	1.37e-14	2.42e-14	4.43e-14	1.001e-13
0.4	1.35e-14	2.17e-14	5.68e-14	1.066e-13
0.41	4.1e-15	3.03e-14	5.12e-14	1.029e-13
0.42	1.81e-14	3.19e-14	5.36e-14	1.093e-13
0.43	9e-15	3.94e-14	4.78e-14	1.115e-13
0.44	8.4e-15	3.26e-14	5.43e-14	1.087e-13
0.45	2.11e-14	3.01e-14	6.34e-14	1.187e-13
0.46	1.33e-14	2.73e-14	5.56e-14	1.259e-13
0.47	2.2e-14	3.97e-14	6.41e-14	1.217e-13
0.48	1.16e-14	3.19e-14	6.66e-14	1.332e-13
0.49	1.97e-14	3.91e-14	6.16e-14	1.293e-13
0.5	2.61e-14	3.94e-14	7.32e-14	1.369e-13
0.51	1.83e-14	3.57e-14	6.64e-14	1.43e-13
0.52	1.8e-14	4.64e-14	7.65e-14	1.464e-13
0.53	2.35e-14	3.69e-14	7.41e-14	1.442e-13
0.54	2.63e-14	4.4e-14	7.47e-14	1.543e-13
0.55	1.84e-14	4.02e-14	8.35e-14	1.539e-13
0.56	2.05e-14	4.83e-14	9.23e-14	1.582e-13
0.57	2.53e-14	4.29e-14	8.39e-14	1.559e-13
0.58	3.54e-14	5.1e-14	9.18e-14	1.662e-13
0.59	2.54e-14	4.75e-14	8.73e-14	1.713e-13
0.6	3.04e-14	5.76e-14	9.78e-14	1.79e-13
0.61	3.14e-14	5.93e-14	1.019e-13	1.887e-13
0.62	2.81e-14	4.25e-14	9.93e-14	1.813e-13
0.63	4.66e-14	6.33e-14	1.035e-13	1.808e-13
0.64	3.47e-14	6.27e-14	1.027e-13	1.986e-13
0.65	3.99e-14	5.57e-14	1.069e-13	2.029e-13
0.66	4.49e-14	5.32e-14	1.137e-13	2.005e-13
0.67	3.97e-14	6.95e-14	1.141e-13	2.015e-13
0.68	3.84e-14	6.72e-14	1.186e-13	2.093e-13
0.69	3.48e-14	6.76e-14	1.196e-13	2.128e-13
0.7	4.37e-14	7.53e-14	1.268e-13	2.239e-13
0.71	4.1e-14	6.55e-14	1.256e-13	2.289e-13
0.72	4.61e-14	7.28e-14	1.388e-13	2.296e-13
0.73	4.54e-14	8.07e-14	1.362e-13	2.333e-13
0.74	5.01e-14	8.23e-14	1.422e-13	2.367e-13
0.75	5.25e-14	8.5e-14	1.452e-13	2.517e-13
0.76	6.33e-14	8.45e-14	1.386e-13	2.544e-13
0.77	5.04e-14	8.37e-14	1.452e-13	2.485e-13
0.78	6.06e-14	8.4e-14	1.505e-13	2.706e-13
0.79	5.44e-14	9.5e-14	1.598e-13	2.71e-13
0.8	5.19e-14	9.18e-14	1.571e-13	2.85e-13
0.81	6.44e-14	9.17e-14	1.777e-13	2.834e-13
0.82	4.93e-14	9.28e-14	1.648e-13	2.739e-13
0.83	5.88e-14	9.68e-14	1.733e-13	2.933e-13
0.84	5.95e-14	9.14e-14	1.751e-13	2.988e-13
0.85	7.32e-14	9.94e-14	1.924e-13	3.003e-13
0.86	7.29e-14	1.022e-13	1.865e-13	3.045e-13
0.87	7.53e-14	1.021e-13	1.884e-13	3.167e-13
0.88	7.01e-14	1.118e-13	1.95e-13	3.236e-13
0.89	6.43e-14	1.172e-13	1.956e-13	3.245e-13
0.9	8.15e-14	1.231e-13	2.005e-13	3.302e-13
0.91	7.41e-14	1.175e-13	2.111e-13	3.494e-13
0.92	7.4e-14	1.164e-13	2.222e-13	3.482e-13
0.93	7.93e-14	1.133e-13	2.163e-13	3.561e-13
0.94	7.47e-14	1.288e-13	2.181e-13	3.584e-13
0.95	8.19e-14	1.342e-13	2.316e-13	3.656e-13
0.96	9.04e-14	1.312e-13	2.231e-13	3.72e-13
0.97	9.14e-14	1.343e-13	2.344e-13	3.872e-13
0.98	9.09e-14	1.287e-13	2.352e-13	4.007e-13
0.99	8.35e-14	1.427e-13	2.441e-13	3.983e-13
1	9.62e-14	1.346e-13	2.48e-13	4.169e-13
1.01	1.001e-13	1.498e-13	2.533e-13	4.101e-13
1.02	9.87e-14	1.456e-13	2.545e-13	4.325e-13
1.03	1.064e-13	1.579e-13	2.604e-13	4.345e-13
1.04	1.082e-13	1.481e-13	2.749e-13	4.471e-13
1.05	1.073e-13	1.569e-13	2.754e-13	4.52e-13
1.06	1.106e-13	1.626e-13	2.772e-13	4.519e-13
1.07	1.098e-13	1.639e-13	2.856e-13	4.675e-13
1.08	1.135e-13	1.624e-13	2.8e-13	4.735e-13
1.09	1.174e-13	1.596e-13	2.952e-13	4.873e-13
1.1	1.227e-13	1.664e-13	3.01e-13	4.952e-13
1.11	1.201e-13	1.722e-13	3.032e-13	5.026e-13
1.12	1.237e-13	1.783e-13	3.015e-13	5.134e-13
1.13	1.234e-13	1.797e-13	3.147e-13	5.22e-13
1.14	1.258e-13	1.8e-13	3.093e-13	5.331e-13
1.15	1.385e-13	1.847e-13	3.245e-13	5.281e-13
1.16	1.357e-13	1.853e-13	3.209e-13	5.39e-13
1.17	1.427e-13	1.905e-13	3.262e-13	5.556e-13
1.18	1.395e-13	2.012e-13	3.291e-13	5.622e-13
1.19	1.435e-13	2.1e-13	3.311e-13	5.676e-13
1.2	1.487e-13	2.105e-13	3.431e-13	5.643e-13
1.21	1.527e-13	2.101e-13	3.525e-13	5.843e-13
1.22	1.535e-13	2.063e-13	3.513e-13	5.971e-13
1.23	1.609e-13	2.048e-13	3.567e-13	6.035e-13
1.24	1.559e-13	2.085e-13	3.593e-13	6.182e-13
1.25	1.627e-13	2.164e-13	3.623e-13	6.194e-13
1.26	1.568e-13	2.191e-13	3.682e-13	6.285e-13
1.27	1.776e-13	2.221e-13	3.758e-13	6.341e-13
1.28	1.823e-13	2.297e-13	3.786e-13	6.478e-13
1.29	1.827e-13	2.342e-13	3.914e-13	6.535e-13
1.3	1.869e-13	2.357e-13	3.893e-13	6.586e-13
1.31	1.793e-13	2.331e-13	3.888e-13	6.672e-13
1.32	2.026e-13	2.435e-13	3.977e-13	6.695e-13
1.33	2.002e-13	2.464e-13	4.054e-13	6.877e-13
1.34	1.962e-13	2.375e-13	4.047e-13	6.798e-13
1.35	2.09e-13	2.57e-13	4.108e-13	6.925e-13
1.36	2.032e-13	2.6e-13	4.151e-13	7.018e-13
1.37	2.137e-13	2.586e-13	4.208e-13	7.121e-13
1.38	2.136e-13	2.78e-13	4.36e-13	7.333e-13
1.39	2.267e-13	2.738e-13	4.377e-13	7.255e-13
1.4	2.203e-13	2.655e-13	4.371e-13	7.337e-13
1.41	2.299e-13	2.795e-13	4.497e-13	7.381e-13
1.42	2.355e-13	2.924e-13	4.607e-13	7.456e-13
1.43	2.312e-13	2.869e-13	4.581e-13	7.628e-13
1.44	2.354e-13	2.973e-13	4.617e-13	7.628e-13
1.45	2.505e-13	2.939e-13	4.631e-13	7.728e-13
1.46	2.508e-13	3.062e-13	4.812e-13	7.815e-13
1.47	2.495e-13	3.099e-13	4.785e-13	7.924e-13
1.48	2.61e-13	3.155e-13	4.79e-13	7.954e-13
1.49	2.785e-13	3.2e-13	4.892e-13	8.014e-13
1.5	2.691e-13	3.305e-13	5.025e-13	8.15e-13
1.51	2.839e-13	3.296e-13	4.968e-13	8.167e-13
1.52	2.713e-13	3.311e-13	5.105e-13	8.24e-13
1.53	2.84e-13	3.326e-13	5.153e-13	8.388e-13
1.54	2.903e-13	3.448e-13	5.159e-13	8.448e-13
1.55	3.021e-13	3.414e-13	5.213e-13	8.446e-13
1.56	3.024e-13	3.55e-13	5.377e-13	8.492e-13
1.57	3.062e-13	3.64e-13	5.349e-13	8.635e-13
1.58	3.121e-13	3.667e-13	5.415e-13	8.655e-13
1.59	3.15e-13	3.782e-13	5.447e-13	8.798e-13
1.6	3.133e-13	3.722e-13	5.509e-13	8.834e-13
1.61	3.21e-13	3.83e-13	5.572e-13	8.934e-13
1.62	3.262e-13	3.908e-13	5.676e-13	8.904e-13
1.63	3.304e-13	3.885e-13	5.675e-13	8.97e-13
1.64	3.427e-13	3.94e-13	5.607e-13	9.099e-13
1.65	3.468e-13	4.025e-13	5.973e-13	9.164e-13
1.66	3.573e-13	4.079e-13	5.895e-13	9.221e-13
1.67	3.589e-13	4.209e-13	5.922e-13	9.354e-13
1.68	3.674e-13	4.29e-13	6.053e-13	9.429e-13
1.69	3.766e-13	4.228e-13	6.158e-13	9.567e-13
1.7	3.781e-13	4.391e-13	6.225e-13	9.553e-13
1.71	3.71e-13	4.46e-13	6.351e-13	9.697e-13
1.72	3.967e-13	4.523e-13	6.368e-13	9.702e-13
1.73	4.031e-13	4.514e-13	6.303e-13	9.738e-13
1.74	4.083e-13	4.577e-13	6.542e-13	9.87e-13
1.75	4.101e-13	4.626e-13	6.499e-13	9.951e-13
1.76	4.3e-13	4.804e-13	6.638e-13	1.005e-12
1.77	4.315e-13	4.894e-13	6.611e-13	1.0089e-12
1.78	4.283e-13	4.905e-13	6.742e-13	1.0106e-12
1.79	4.354e-13	4.99e-13	6.809e-13	1.0289e-12
1.8	4.53e-13	5.037e-13	6.972e-13	1.0353e-12
1.81	4.593e-13	5.123e-13	6.931e-13	1.0435e-12
1.82	4.554e-13	5.145e-13	7.061e-13	1.0469e-12
1.83	4.7e-13	5.213e-13	7.03e-13	1.0557e-12
1.84	4.811e-13	5.284e-13	7.044e-13	1.0655e-12
1.85	4.89e-13	5.461e-13	7.195e-13	1.078e-12
1.86	4.94e-13	5.457e-13	7.128e-13	1.0908e-12
1.87	4.992e-13	5.492e-13	7.386e-13	1.0907e-12
1.88	5.052e-13	5.574e-13	7.463e-13	1.0947e-12
1.89	5.144e-13	5.659e-13	7.559e-13	1.1084e-12
1.9	5.299e-13	5.756e-13	7.604e-13	1.1136e-12
1.91	5.29e-13	5.836e-13	7.684e-13	1.1319e-12
1.92	5.462e-13	5.883e-13	7.658e-13	1.1377e-12
1.93	5.447e-13	5.951e-13	7.807e-13	1.1492e-12
1.94	5.612e-13	6e-13	8.002e-13	1.1503e-12
1.95	5.671e-13	6.205e-13	7.99e-13	1.1585e-12
1.96	5.814e-13	6.265e-13	8.119e-13	1.1585e-12
1.97	5.897e-13	6.436e-13	8.213e-13	1.1882e-12
1.98	5.816e-13	6.39e-13	8.26e-13	1.1867e-12
1.99	5.928e-13	6.466e-13	8.448e-13	1.1991e-12
2	6.149e-13	6.567e-13	8.514e-13	1.2061e-12
2.01	6.16e-13	6.787e-13	8.602e-13	1.2194e-12
2.02	6.227e-13	6.852e-13	8.71e-13	1.2185e-12
2.03	6.307e-13	6.892e-13	8.76e-13	1.2361e-12
2.04	6.377e-13	7.029e-13	8.749e-13	1.2429e-12
2.05	6.592e-13	6.956e-13	8.94e-13	1.2553e-12
2.06	6.569e-13	7.128e-13	8.929e-13	1.2691e-12
2.07	6.678e-13	7.334e-13	9.189e-13	1.2682e-12
2.08	6.789e-13	7.345e-13	9.192e-13	1.2888e-12
2.09	6.858e-13	7.656e-13	9.222e-13	1.2964e-12
2.1	6.975e-13	7.515e-13	9.383e-13	1.3137e-12
2.11	7.099e-13	7.596e-13	9.456e-13	1.3189e-12
2.12	7.246e-13	7.745e-13	9.583e-13	1.3349e-12
2.13	7.286e-13	7.913e-13	9.771e-13	1.3402e-12
2.14	7.363e-13	8.048e-13	9.796e-13	1.3492e-12
2.15	7.533e-13	8.028e-13	9.957e-13	1.3734e-12
2.16	7.602e-13	8.268e-13	1.0015e-12	1.3736e-12
2.17	7.731e-13	8.282e-13	1.0277e-12	1.3955e-12
2.18	7.924e-13	8.567e-13	1.0407e-12	1.4007e-12
2.19	7.959e-13	8.571e-13	1.0356e-12	1.4254e-12
2.2	7.964e-13	8.67e-13	1.0538e-12	1.433e-12
2.21	8.137e-13	8.862e-13	1.0637e-12	1.4509e-12
2.22	8.117e-13	9.176e-13	1.0678e-12	1.4556e-12
2.23	8.196e-13	9.116e-13	1.0877e-12	1.4661e-12
2.24	8.564e-13	9.355e-13	1.1042e-12	1.4902e-12
2.25	8.639e-13	9.408e-13	1.1086e-12	1.4984e-12
2.26	8.875e-13	9.635e-13	1.1279e-12	1.4955e-12
2.27	8.958e-13	9.565e-13	1.1417e-12	1.5215e-12
2.28	9.038e-13	9.649e-13	1.1418e-12	1.5198e-12
2.29	9.185e-13	9.771e-13	1.1492e-12	1.5482e-12
2.3	9.366e-13	9.755e-13	1.1732e-12	1.5512e-12
2.31	9.604e-13	1.0006e-12	1.1872e-12	1.5607e-12
2.32	9.671e-13	1.0211e-12	1.2107e-12	1.5695e-12
2.33	9.744e-13	1.0545e-12	1.2242e-12	1.5847e-12
2.34	9.904e-13	1.0805e-12	1.2272e-12	1.6083e-12
2.35	9.913e-13	1.0863e-12	1.239e-12	1.6078e-12
2.36	1.0184e-12	1.0962e-12	1.2394e-12	1.6359e-12
2.37	1.0496e-12	1.1137e-12	1.2844e-12	1.6592e-12
2.38	1.0492e-12	1.1204e-12	1.2807e-12	1.6704e-12
2.39	1.0702e-12	1.1447e-12	1.3027e-12	1.6948e-12
2.4	1.0829e-12	1.1696e-12	1.3125e-12	1.6977e-12
2.41	1.0911e-12	1.1758e-12	1.3405e-12	1.7075e-12
2.42	1.1008e-12	1.2012e-12	1.3538e-12	1.7239e-12
2.43	1.1292e-12	1.2191e-12	1.3765e-12	1.7381e-12
2.44	1.1487e-12	1.2316e-12	1.3925e-12	1.7672e-12
2.45	1.1489e-12	1.258e-12	1.4084e-12	1.7723e-12
2.46	1.175e-12	1.2714e-12	1.4235e-12	1.799e-12
2.47	1.1872e-12	1.2784e-12	1.4288e-12	1.8158e-12
2.48	1.2302e-12	1.279e-12	1.4214e-12	1.8351e-12
2.49	1.2234e-12	1.3074e-12	1.449e-12	1.8357e-12
2.5	1.2544e-12	1.3183e-12	1.4524e-12	1.8514e-12
2.51	1.2574e-12	1.3393e-12	1.4836e-12	1.8851e-12
2.52	1.2884e-12	1.3436e-12	1.4905e-12	1.9038e-12
2.53	1.311e-12	1.3826e-12	1.5271e-12	1.9233e-12
2.54	1.3136e-12	1.3975e-12	1.5489e-12	1.9509e-12
2.55	1.3382e-12	1.4214e-12	1.5594e-12	1.9544e-12
2.56	1.3566e-12	1.4424e-12	1.5722e-12	1.9664e-12
2.57	1.3597e-12	1.4702e-12	1.5878e-12	1.9643e-12
2.58	1.4036e-12	1.5104e-12	1.5929e-12	2.0071e-12
2.59	1.4162e-12	1.5305e-12	1.6241e-12	2.0231e-12
2.6	1.4417e-12	1.5429e-12	1.6527e-12	2.0501e-12
2.61	1.4695e-12	1.5647e-12	1.6613e-12	2.0656e-12
2.62	1.4988e-12	1.6037e-12	1.6904e-12	2.0638e-12
2.63	1.5161e-12	1.612e-12	1.7094e-12	2.098e-12
2.64	1.5363e-12	1.631e-12	1.7438e-12	2.1321e-12
2.65	1.548e-12	1.6338e-12	1.7566e-12	2.1778e-12
2.66	1.5785e-12	1.684e-12	1.8037e-12	2.1846e-12
2.67	1.6006e-12	1.7198e-12	1.8231e-12	2.1916e-12
2.68	1.6241e-12	1.7353e-12	1.8298e-12	2.2191e-12
2.69	1.659e-12	1.7832e-12	1.8476e-12	2.2371e-12
2.7	1.6805e-12	1.8357e-12	1.8909e-12	2.2689e-12
2.71	1.703e-12	1.8382e-12	1.9106e-12	2.2815e-12
2.72	1.7021e-12	1.871e-12	1.9167e-12	2.3084e-12
2.73	1.7202e-12	1.884e-12	1.9793e-12	2.3454e-12
2.74	1.75e-12	1.8949e-12	2.0148e-12	2.3522e-12
2.75	1.7911e-12	1.9164e-12	2.0541e-12	2.3404e-12
2.76	1.8018e-12	1.9374e-12	2.0747e-12	2.3919e-12
2.77	1.8022e-12	1.9763e-12	2.0618e-12	2.4071e-12
2.78	1.8534e-12	2.0039e-12	2.0915e-12	2.4406e-12
2.79	1.8823e-12	2.0352e-12	2.0884e-12	2.4892e-12
2.8	1.9356e-12	2.0408e-12	2.1421e-12	2.5105e-12
2.81	1.9813e-12	2.0774e-12	2.1853e-12	2.5395e-12
2.82	1.9848e-12	2.1477e-12	2.1928e-12	2.5639e-12
2.83	1.9924e-12	2.1345e-12	2.2384e-12	2.5897e-12
2.84	2.0808e-12	2.1663e-12	2.2733e-12	2.6335e-12
2.85	2.1123e-12	2.2069e-12	2.323e-12	2.684e-12
2.86	2.1395e-12	2.2294e-12	2.3227e-12	2.7031e-12
2.87	2.1716e-12	2.3129e-12	2.4013e-12	2.7087e-12
2.88	2.1713e-12	2.3413e-12	2.397e-12	2.7434e-12
2.89	2.2362e-12	2.3925e-12	2.4358e-12	2.79e-12
2.9	2.2348e-12	2.3616e-12	2.4927e-12	2.8198e-12
2.91	2.3259e-12	2.4593e-12	2.5077e-12	2.8657e-12
2.92	2.3755e-12	2.4964e-12	2.5659e-12	2.8823e-12
2.93	2.4399e-12	2.5065e-12	2.6057e-12	2.9213e-12
2.94	2.4701e-12	2.5681e-12	2.5837e-12	2.959e-12
2.95	2.4991e-12	2.6033e-12	2.6214e-12	2.9963e-12
2.96	2.4454e-12	2.586e-12	2.683e-12	3.0284e-12
2.97	2.5227e-12	2.679e-12	2.6949e-12	3.0404e-12
2.98	2.5816e-12	2.7315e-12	2.7319e-12	3.0981e-12
2.99	2.5232e-12	2.7071e-12	2.7766e-12	3.141e-12
3	2.6052e-12	2.7302e-12	2.8072e-12	3.1956e-12

## Sheet: Figure 2c
Raman shift (cm^-1)	39L	4L
103.322	0.04249	0.0299
103.844	0.04293	0.02736
104.369	0.04188	0.02773
104.891	0.04178	0.02944
105.416	0.04442	0.02994
105.938	0.04937	0.0326
106.46	0.05493	0.03679
106.985	0.05939	0.03753
107.507	0.06085	0.03777
108.032	0.06182	0.03754
108.554	0.06218	0.03616
109.076	0.05907	0.03393
109.6	0.05816	0.03172
110.122	0.05965	0.03014
110.645	0.06274	0.02928
111.169	0.06757	0.02962
111.691	0.07264	0.02983
112.213	0.07872	0.03047
112.737	0.08421	0.03112
113.259	0.08978	0.03197
113.781	0.09495	0.03293
114.305	0.09917	0.03382
114.827	0.10194	0.03484
115.349	0.10501	0.03561
115.873	0.10727	0.03688
116.395	0.1093	0.03805
116.916	0.10946	0.03861
117.44	0.10988	0.03897
117.962	0.10907	0.03928
118.484	0.10794	0.03949
119.005	0.10633	0.03953
119.529	0.10376	0.03944
120.051	0.10201	0.03933
120.572	0.10048	0.03908
121.096	0.10017	0.03884
121.617	0.10059	0.0381
122.139	0.09847	0.0373
122.66	0.09613	0.03643
123.184	0.09293	0.03582
123.705	0.09215	0.03493
124.227	0.09051	0.0338
124.748	0.08932	0.03183
125.269	0.08609	0.03137
125.793	0.07676	0.03085
126.314	0.07452	0.03078
126.835	0.07598	0.03091
127.356	0.07697	0.03114
127.878	0.07941	0.03195
128.401	0.07897	0.03307
128.922	0.07896	0.03376
129.443	0.07703	0.0341
129.964	0.07499	0.03415
130.485	0.07041	0.03406
131.006	0.06804	0.03387
131.529	0.06747	0.03336
132.05	0.06669	0.03291
132.571	0.06562	0.03147
133.092	0.0662	0.03133
133.613	0.06812	0.03129
134.133	0.07236	0.03126
134.654	0.0783	0.03189
135.175	0.08747	0.03283
135.698	0.09887	0.03475
136.219	0.11475	0.03857
136.739	0.13665	0.04276
137.26	0.15301	0.04702
137.78	0.17062	0.04926
138.301	0.18452	0.05078
138.822	0.1953	0.05084
139.342	0.19375	0.05027
139.863	0.18345	0.04855
140.383	0.17029	0.04669
140.904	0.15479	0.04428
141.424	0.13978	0.04181
141.946	0.12485	0.03903
142.467	0.11269	0.03684
142.987	0.10247	0.03485
143.507	0.09493	0.03294
144.028	0.09074	0.03153
144.548	0.08492	0.03037
145.068	0.08065	0.02976
145.588	0.07663	0.02903
146.108	0.07339	0.02839
146.628	0.07044	0.02815
147.149	0.06795	0.02777
147.669	0.06598	0.02745
148.189	0.0643	0.02726
148.709	0.06293	0.02687
149.229	0.06138	0.02656
149.749	0.0601	0.02598
150.268	0.05827	0.02535
150.788	0.05644	0.02497
151.308	0.05443	0.02483
151.826	0.05256	0.02451
152.346	0.04987	0.02435
152.866	0.04738	0.02421
153.385	0.04553	0.02414
153.905	0.04395	0.02401
154.425	0.04197	0.02386
154.944	0.04001	0.02338
155.464	0.03759	0.02293
155.984	0.03454	0.02223
156.503	0.03024	0.02117
157.023	0.02706	0.02013
157.542	0.02439	0.01945
158.059	0.02172	0.01891
158.579	0.01977	0.01858
159.098	0.01825	0.01825
159.618	0.01742	0.01791
160.137	0.01667	0.01776
160.656	0.0163	0.01772
161.176	0.01565	0.01746
161.695	0.01522	0.01706
162.212	0.01513	0.01673
162.731	0.01519	0.01652
163.251	0.01535	0.0164
163.77	0.01536	0.01627
164.289	0.01513	0.01617
164.806	0.01469	0.01605
165.325	0.01377	0.01592
165.844	0.01254	0.01581
166.363	0.0117	0.01542
166.882	0.01128	0.01505
167.401	0.01107	0.01459
167.918	0.01119	0.01442
168.437	0.01121	0.01424
168.955	0.01134	0.01427
169.474	0.0116	0.01446
169.991	0.01219	0.01464
170.51	0.01262	0.01506
171.029	0.0127	0.01528
171.547	0.01277	0.01542
172.064	0.0126	0.01551
172.583	0.01235	0.01549
173.101	0.01207	0.01559
173.62	0.01181	0.01575
174.136	0.01184	0.01583
174.655	0.01185	0.01583
175.173	0.01215	0.01548
175.69	0.01335	0.0152
176.208	0.01338	0.01459
176.727	0.01304	0.0141
177.245	0.01254	0.01392
177.761	0.01182	0.01431
178.28	0.01109	0.01398
178.798	0.00865	0.01341
179.314	0.00853	0.01258
179.832	0.00741	0.01188
180.351	0.00644	0.01137
180.867	0.00536	0.01105
181.385	0.00452	0.01094
181.903	0.00399	0.01099
182.419	0.0039	0.01135
182.937	0.00409	0.01172
183.453	0.00511	0.01202
183.971	0.00659	0.01257
184.489	0.00819	0.01323
185.005	0.00879	0.01387
185.523	0.00956	0.01402
186.041	0.01023	0.0143
186.557	0.01045	0.01453
187.075	0.01105	0.01469
187.59	0.01123	0.0149
188.108	0.01114	0.01487
188.624	0.01111	0.01461
189.141	0.01091	0.01443
189.659	0.011	0.01439
190.175	0.0104	0.01429
190.692	0.00968	0.0143
191.208	0.00915	0.01417
191.726	0.00907	0.01408
192.241	0.00934	0.01413
192.759	0.0102	0.01426
193.274	0.01133	0.0143
193.791	0.0122	0.01462
194.307	0.01373	0.01518
194.824	0.01488	0.01568
195.34	0.01562	0.01601
195.857	0.01688	0.01611
196.372	0.01715	0.01658
196.889	0.01766	0.01694
197.405	0.01864	0.01724
197.922	0.01974	0.01756
198.437	0.02072	0.01782
198.954	0.02201	0.01806
199.469	0.02322	0.01828
199.986	0.02435	0.01834
200.501	0.02512	0.01813
201.018	0.02574	0.01794
201.533	0.02641	0.01803
202.05	0.02694	0.01845
202.565	0.02734	0.01848
203.08	0.02802	0.01883
203.597	0.02878	0.01922
204.112	0.02974	0.01987
204.629	0.03122	0.02099
205.144	0.03319	0.02328
205.66	0.03542	0.02469
206.175	0.03805	0.02615
206.69	0.0408	0.02751
207.207	0.04357	0.02904
207.721	0.0463	0.03015
208.236	0.04862	0.03099
208.752	0.05099	0.0317
209.267	0.05286	0.03231
209.783	0.05437	0.03277
210.298	0.05569	0.03313
210.812	0.05665	0.03326
211.329	0.0579	0.03352
211.843	0.05831	0.0337
212.358	0.05931	0.03383
212.874	0.0604	0.03397
213.388	0.06153	0.03425
213.903	0.06274	0.03469
214.419	0.06363	0.03523
214.933	0.06491	0.03593
215.447	0.06656	0.03678
215.961	0.06783	0.03783
216.478	0.06947	0.03906
216.992	0.07179	0.04046
217.506	0.0743	0.04204
218.022	0.07685	0.04361
218.536	0.07994	0.04521
219.05	0.08255	0.04679
219.564	0.08533	0.04831
220.08	0.08752	0.04925
220.594	0.0894	0.04972
221.108	0.0908	0.04957
221.622	0.09222	0.04893
222.137	0.09383	0.04881
222.651	0.09443	0.04884
223.165	0.0956	0.04903
223.679	0.09727	0.04923
224.192	0.09935	0.04944
224.708	0.10151	0.04966
225.222	0.10413	0.05023
225.735	0.10724	0.05075
226.249	0.11047	0.05133
226.763	0.11432	0.05196
227.278	0.11907	0.05297
227.792	0.12388	0.05375
228.305	0.12972	0.05464
228.819	0.13503	0.0556
229.332	0.14087	0.05687
229.845	0.14658	0.05798
230.361	0.15173	0.05868
230.874	0.15679	0.05935
231.387	0.16247	0.0603
231.901	0.16604	0.06127
232.414	0.16988	0.06245
232.927	0.17227	0.06463
233.44	0.17282	0.06564
233.953	0.16936	0.06677
234.469	0.16412	0.06792
234.982	0.16181	0.0687
235.495	0.16125	0.07025
236.008	0.1623	0.07106
236.521	0.1636	0.07364
237.034	0.16426	0.07629
237.547	0.1662	0.07748
238.06	0.16839	0.08138
238.573	0.17263	0.0833
239.086	0.17681	0.08465
239.598	0.18073	0.08611
240.111	0.18377	0.08801
240.624	0.18763	0.09006
241.137	0.19075	0.09242
241.649	0.19487	0.09542
242.162	0.19894	0.09923
242.675	0.20508	0.1032
243.187	0.2123	0.10784
243.7	0.22176	0.11364
244.213	0.23366	0.12092
244.725	0.2508	0.12841
245.238	0.27893	0.13636
245.75	0.3141	0.14938
246.263	0.36037	0.16636
246.775	0.42123	0.19095
247.288	0.51183	0.24814
247.8	0.62503	0.31401
248.312	0.78325	0.39356
248.825	0.93023	0.48944
249.337	1	0.59328
249.849	0.94951	0.72382
250.361	0.8647	0.86777
250.874	0.76142	1
251.386	0.63003	0.95243
251.898	0.51283	0.7474
252.41	0.41063	0.49835
252.922	0.35922	0.32473
253.434	0.3411	0.24169
253.944	0.35994	0.19512
254.456	0.38829	0.17926
254.968	0.44171	0.18643
255.48	0.50014	0.19647
255.992	0.55599	0.21135
256.504	0.60393	0.22448
257.016	0.61248	0.2376
257.528	0.67058	0.24506
258.038	0.65356	0.24984
258.549	0.64417	0.25065
259.061	0.61366	0.24979
259.573	0.59701	0.242
260.085	0.55558	0.2315
260.596	0.54162	0.21945
261.106	0.48899	0.20508
261.617	0.45305	0.18985
262.129	0.43196	0.17389
262.641	0.41315	0.15882
263.152	0.36473	0.14362
263.664	0.30362	0.12882
264.173	0.24658	0.11418
264.685	0.18836	0.10216
265.196	0.14145	0.09146
265.707	0.11758	0.0838
266.217	0.10233	0.07757
266.728	0.09071	0.07206
267.239	0.08349	0.06735
267.751	0.07823	0.06423
268.26	0.07406	0.06185
268.771	0.0661	0.05931
269.282	0.0628	0.05613
269.793	0.05834	0.05357
270.302	0.05589	0.05119
270.814	0.05333	0.04982
271.325	0.05085	0.04895
271.836	0.04882	0.04837
272.345	0.04673	0.04804
272.856	0.04493	0.04782
273.367	0.04332	0.04758
273.875	0.0421	0.04771
274.386	0.04115	0.04791
274.897	0.04073	0.04726
275.406	0.04038	0.04637
275.917	0.0401	0.04542
276.428	0.04021	0.04462
276.936	0.04003	0.04395
277.447	0.03992	0.04333
277.958	0.03963	0.04263
278.466	0.03917	0.04199
278.977	0.03877	0.04165
279.488	0.03781	0.04145
279.996	0.03658	0.04146
280.507	0.03563	0.04183
281.015	0.03527	0.04246
281.526	0.03506	0.04313
282.036	0.03478	0.04359
282.545	0.03429	0.04417
283.055	0.03388	0.04453
283.563	0.03361	0.04463
284.074	0.03365	0.04485
284.584	0.03353	0.04492
285.092	0.03309	0.04477
285.603	0.03279	0.04461
286.111	0.03257	0.04434
286.621	0.03206	0.04416
287.129	0.03137	0.04397
287.639	0.03081	0.04407
288.148	0.02984	0.04394
288.658	0.02893	0.0437
289.166	0.02794	0.04344
289.676	0.027	0.04284
290.186	0.02623	0.04211
290.694	0.02519	0.04136
291.204	0.02414	0.04008
291.712	0.0231	0.03922
292.222	0.02194	0.03848
292.729	0.02116	0.03807
293.237	0.02063	0.0376
293.747	0.02012	0.03728
294.255	0.01941	0.03705
294.765	0.01879	0.03709
295.272	0.01852	0.03697
295.782	0.01812	0.03726
296.29	0.0179	0.03762
296.799	0.01787	0.03803
297.307	0.01817	0.03855
297.816	0.01841	0.03923
298.324	0.01937	0.03994
298.831	0.01906	0.04077
299.341	0.01832	0.04155
299.848	0.01781	0.04244
300.358	0.01788	0.04343
300.865	0.01837	0.04468
301.373	0.01793	0.04623
301.882	0.01722	0.04734
302.389	0.01656	0.04749
302.899	0.01586	0.04737
303.406	0.01586	0.04724
303.913	0.01666	0.04749
304.422	0.01807	0.0478
304.93	0.01929	0.04829
305.437	0.02201	0.04894
305.946	0.02465	0.0493
306.453	0.02838	0.05083
306.96	0.03592	0.05354
307.469	0.04688	0.05944
307.976	0.06464	0.07107
308.483	0.07831	0.08367
308.992	0.09027	0.09717
309.499	0.09805	0.10458
310.006	0.08328	0.10704
310.515	0.05538	0.08886
311.021	0.05129	0.07276
311.528	0.02738	0.05722
312.037	0.02496	0.05015
312.544	0.0196	0.04441
313.051	0.0189	0.03972
313.557	0.01869	0.03758
314.066	0.01874	0.0364
314.573	0.01804	0.03607
315.079	0.01826	0.03519
315.586	0.01852	0.03413
316.094	0.01925	0.03325
316.601	0.01964	0.03219
317.107	0.02061	0.03187
317.614	0.02202	0.03124
318.12	0.02349	0.0303
318.629	0.02469	0.02966
319.135	0.02466	0.02914
319.641	0.02456	0.02872
320.148	0.02452	0.02829
320.654	0.02447	0.02797
321.162	0.02431	0.02775
321.669	0.02422	0.02754
322.175	0.02415	0.02726
322.681	0.02393	0.02718
323.187	0.0238	0.02711
323.693	0.02362	0.02722
324.201	0.0234	0.0274
324.707	0.02337	0.02767
325.214	0.02363	0.02798
325.72	0.02382	0.02833
326.226	0.02394	0.02876
326.731	0.02453	0.02858
327.237	0.02523	0.02862
327.743	0.02604	0.02864
328.251	0.02687	0.02854
328.757	0.02805	0.02831
329.263	0.02952	0.02818
329.769	0.03073	0.02799
330.274	0.03193	0.02788
330.78	0.03327	0.02775
331.286	0.03437	0.02749
331.792	0.03551	0.02729
332.297	0.03594	0.02711
332.803	0.03659	0.02675
333.308	0.03677	0.02636
333.814	0.03687	0.02606
334.32	0.03668	0.02574
334.825	0.03662	0.0255
335.331	0.03668	0.02555
335.838	0.03712	0.02585
336.344	0.03827	0.0264
336.849	0.03933	0.02685
337.354	0.04081	0.02736
337.86	0.04237	0.02779
338.365	0.04357	0.02824
338.87	0.04478	0.02872
339.375	0.04595	0.02902
339.879	0.04712	0.02905
340.384	0.04806	0.02911
340.889	0.04899	0.02903
341.394	0.04995	0.02888
341.899	0.051	0.02876
342.404	0.05197	0.02866
342.909	0.0528	0.02863
343.414	0.0537	0.02855
343.92	0.0548	0.02864
344.424	0.05577	0.02898
344.929	0.05657	0.02898
345.434	0.05757	0.02898
345.939	0.05839	0.02904
346.444	0.05923	0.02928
346.949	0.06008	0.02954
347.454	0.06089	0.02982
347.957	0.06176	0.02977
348.461	0.0622	0.02975
348.966	0.06251	0.02976
349.471	0.0626	0.0298
349.975	0.06316	0.02989
350.48	0.06332	0.03021
350.985	0.06368	0.03066
351.487	0.06427	0.03059
351.992	0.06511	0.03059
352.496	0.06625	0.03035
353.001	0.06755	0.03005
353.505	0.06877	0.03022
354.01	0.07005	0.03035
354.512	0.07141	0.03068
355.017	0.0727	0.0314
355.521	0.07538	0.03145
356.025	0.08003	0.03146
356.53	0.08339	0.03218
357.032	0.09255	0.03298
357.536	0.10188	0.03384
358.04	0.11119	0.03476
358.545	0.12298	0.03615
359.049	0.13528	0.03742
359.551	0.14722	0.03794
360.055	0.1529	0.03799
360.559	0.15572	0.03783
361.063	0.14674	0.03725
361.565	0.13327	0.03645
362.069	0.11982	0.03542
362.573	0.10782	0.03408
363.077	0.09634	0.03279
363.579	0.08904	0.03191
364.083	0.08339	0.03077
364.587	0.08002	0.02994
365.089	0.07764	0.02877
365.592	0.07757	0.02784
366.096	0.07912	0.02712
366.598	0.0822	0.0268
367.102	0.08636	0.0268
367.605	0.09214	0.02692
368.107	0.09999	0.0271
368.611	0.10879	0.02824
369.114	0.11899	0.02955
369.616	0.13098	0.0315
370.119	0.14503	0.03361
370.623	0.16071	0.03675
371.124	0.177	0.04016
371.628	0.19819	0.04395
372.131	0.21734	0.0475
372.633	0.23423	0.05202
373.136	0.24749	0.05634
373.637	0.24304	0.0601
374.141	0.2354	0.06284
374.644	0.22867	0.06695
375.145	0.2069	0.06562
375.649	0.18045	0.06305
376.15	0.15194	0.05769
376.653	0.12358	0.05292
377.156	0.09833	0.04608
377.657	0.08397	0.03925
378.16	0.07652	0.03599
378.661	0.06875	0.02966
379.165	0.06498	0.02641
379.666	0.06351	0.02426
380.169	0.06089	0.02328
380.67	0.05973	0.02293
381.173	0.0575	0.02292
381.673	0.05685	0.02249
382.176	0.05615	0.02171
382.677	0.05651	0.02104
383.18	0.05652	0.02049
383.681	0.05706	0.02054
384.184	0.05774	0.02077
384.684	0.0591	0.02127
385.187	0.06105	0.02197
385.688	0.06323	0.02267
386.19	0.06615	0.02341
386.691	0.06982	0.02424
387.194	0.07387	0.02514
387.694	0.07891	0.02558
388.197	0.08427	0.02611
388.697	0.09028	0.02623
389.2	0.09732	0.02727
389.7	0.10362	0.02804
390.201	0.11274	0.02973
390.703	0.11645	0.03168
391.204	0.13251	0.03417
391.706	0.14853	0.03717
392.206	0.15274	0.04027
392.707	0.16945	0.04353
393.209	0.17888	0.04656
393.709	0.18983	0.04929
394.211	0.19777	0.0518
394.711	0.20321	0.05349
395.212	0.20619	0.0545
395.714	0.2059	0.05514
396.214	0.204	0.05525
396.714	0.19651	0.05517
397.216	0.18826	0.05447
397.716	0.17772	0.053
398.216	0.16521	0.04946
398.718	0.15038	0.04639
399.218	0.13474	0.04308
399.718	0.11857	0.03938
400.22	0.10201	0.03528
400.72	0.08652	0.0312
401.219	0.07224	0.02708
401.721	0.06148	0.02308
402.221	0.05175	0.01967
402.721	0.04298	0.01663
403.221	0.03503	0.01418
403.722	0.02772	0.01235
404.222	0.02302	0.01232
404.722	0.01915	0.01125
405.221	0.01688	0.01025
405.723	0.01511	0.00922
406.222	0.01353	0.00843
406.722	0.01214	0.00773
407.221	0.01107	0.00745
407.723	0.01058	0.00733
408.222	0.00866	0.00728
408.722	0.00678	0.0073
409.221	0.0086	0.00739
409.723	0.00861	0.00761
410.222	0.00909	0.00777
410.721	0.00909	0.00794
411.22	0.0088	0.00815
411.72	0.00812	0.00834
412.219	0.00813	0.00853
412.72	0.00838	0.00855
413.219	0.00809	0.00844
413.718	0.00755	0.0084
414.218	0.00704	0.00837
414.717	0.00662	0.0083
415.216	0.00646	0.00801
415.717	0.00623	0.00775
416.216	0.00588	0.00726
416.715	0.00555	0.00662
417.214	0.00495	0.00606
417.713	0.00465	0.00556
418.211	0.00432	0.00509
418.71	0.0042	0.00492
419.209	0.00394	0.00478
419.708	0.00359	0.00455
420.209	0.00356	0.00449
420.708	0.00333	0.00451
421.206	0.00328	0.00479
421.705	0.00306	0.005
422.204	0.0026	0.00513
422.702	0.0022	0.00536
423.201	0.00175	0.00578
423.7	0.0013	0.00601
424.198	0.000739147	0.00625
424.697	0.000202302	0.00634
425.195	4.02853e-05	0.0063
425.694	0	0.00631
426.192	0.000222445	0.00628
426.691	0.000366946	0.00616
427.189	0.000864382	0.00614
427.687	0.00152	0.00615
428.186	0.00213	0.00618
428.684	0.00264	0.00624
429.182	0.00301	0.00619
429.681	0.00334	0.00618
430.179	0.00372	0.00619
430.677	0.00382	0.00619
431.175	0.00429	0.00641
431.673	0.0045	0.00665
432.172	0.00445	0.00688
432.67	0.00434	0.00714
433.168	0.00443	0.00741
433.666	0.00424	0.00759
434.164	0.00413	0.00784
434.662	0.00419	0.00794
435.158	0.00414	0.008
435.656	0.00387	0.00791
436.154	0.00356	0.00765
436.651	0.00319	0.00731
437.149	0.00292	0.00698
437.647	0.003	0.00639
438.145	0.0033	0.00588
438.643	0.00381	0.00541
439.141	0.00435	0.00495
439.636	0.00473	0.00451
440.134	0.00526	0.00419
440.632	0.00561	0.00398
441.129	0.00548	0.00386
441.627	0.00539	0.00385
442.124	0.00527	0.00386
442.622	0.00529	0.00383
443.118	0.00552	0.00398
443.615	0.00572	0.00407
444.113	0.00595	0.00412
444.61	0.00621	0.00407
445.107	0.00649	0.00387
445.603	0.00666	0.00358
446.1	0.00674	0.0033
446.598	0.00674	0.00312
447.095	0.00673	0.00303
447.592	0.00655	0.00268
448.087	0.00623	0.0024
448.585	0.00579	0.00205
449.082	0.00575	0.00175
449.579	0.00557	0.00136
450.074	0.00541	0.00103
450.571	0.00542	0.000837299
451.068	0.0058	0.000848106
451.565	0.00655	0.000973257
452.06	0.00742	0.00101
452.557	0.00859	0.00108
453.054	0.00978	0.00115
453.549	0.01088	0.00111
454.046	0.01208	0.000848907
454.543	0.0133	0.000608144
455.038	0.01426	0.000388195
455.535	0.01488	0.000220282
456.032	0.01533	0.000139161
456.529	0.01546	8.30561e-05
457.023	0.01564	2.62844e-05
457.52	0.01585	0
458.017	0.01595	9.65318e-05
458.512	0.01618	0.000281857
459.008	0.01655	0.000432292
459.503	0.01692	0.000648438
459.999	0.01713	0.00103
460.496	0.01735	0.00129
460.991	0.01769	0.0017
461.487	0.01805	0.0019
461.984	0.01855	0.00206
462.478	0.01871	0.00218
462.975	0.01882	0.0022
463.469	0.01899	0.00208
463.965	0.01956	0.00189
464.462	0.02028	0.0018
464.956	0.02109	0.00178
465.452	0.02208	0.00183
465.947	0.02308	0.00181
466.443	0.02408	0.00211
466.937	0.02548	0.00251
467.433	0.02723	0.00278
467.927	0.02889	0.00309
468.424	0.03047	0.00314
468.92	0.03216	0.00354
469.414	0.03371	0.00344
469.91	0.03448	0.00444
470.404	0.03503	0.00692
470.9	0.03512	0.00711
471.394	0.03473	0.00726
471.89	0.03442	0.00728
472.384	0.03432	0.00742
472.88	0.03407	0.00559
473.374	0.0341	0.00547
473.867	0.03443	0.00545
474.363	0.03437	0.00593
474.857	0.03431	0.0055
475.353	0.03334	0.00534
475.847	0.03241	0.00564
476.342	0.03111	0.00606
476.836	0.03214	0.00668
477.332	0.02979	0.00642
477.825	0.03169	0.00674
478.319	0.03146	0.00707
478.814	0.03163	0.00749
479.308	0.03211	0.00799
479.804	0.02917	0.00853
480.297	0.03333	0.00893
480.793	0.03295	0.0093
481.286	0.03396	0.00966
481.779	0.0355	0.00986
482.275	0.03505	0.01031
482.768	0.03606	0.01067
483.261	0.03952	0.0111
483.757	0.04196	0.01155
484.25	0.04476	0.01224
484.743	0.04732	0.01296
485.239	0.05011	0.01381
485.732	0.05315	0.01473
486.225	0.0563	0.01584
486.72	0.05893	0.01694
487.213	0.06083	0.01796
487.706	0.06243	0.01918
488.201	0.0635	0.02022
488.694	0.06486	0.02131
489.187	0.06635	0.02247
489.682	0.06768	0.02363
490.175	0.06901	0.02461
490.668	0.06996	0.02563
491.161	0.07069	0.02647
491.656	0.0715	0.02715
492.149	0.07222	0.02778
492.642	0.073	0.02826
493.135	0.07351	0.02875
493.629	0.0738	0.02917
494.122	0.07391	0.02955
494.615	0.07435	0.03
495.107	0.07437	0.03027
495.602	0.0737	0.03055
496.095	0.07319	0.03104
496.587	0.0718	0.03151
497.08	0.0705	0.03224
497.573	0.07015	0.03316
498.067	0.06907	0.0342
498.56	0.06788	0.03549
499.052	0.06702	0.03679
499.545	0.06547	0.03821

## Sheet: Figure 2d
Voltage (V)	Dark	Illumination
-2	302.043	220.713
-1.99	282.143	204.76
-1.98	265.6	201.566
-1.97	251.057	197.176
-1.96	227.786	197.677
-1.95	213.314	184.609
-1.94	190.829	177.957
-1.93	178.429	178.401
-1.92	164.314	174.918
-1.91	152.429	168.276
-1.9	143.271	161.057
-1.89	134.657	160.093
-1.88	119.857	156.817
-1.87	111.386	147.029
-1.86	105.343	141.928
-1.85	96.6571	137.896
-1.84	86.1571	129.799
-1.83	78.9857	127.713
-1.82	72.9857	120.878
-1.81	67.0714	114.928
-1.8	59.7	109.588
-1.79	54	108.136
-1.78	46.7714	101.627
-1.77	40.6714	95.8495
-1.76	36.9	94.1577
-1.75	33.5714	88.3871
-1.74	30.9286	87.3584
-1.73	27.9571	83.1613
-1.72	24.8714	78.871
-1.71	21.6429	75.2975
-1.7	19.8286	72.3369
-1.69	18.0429	68.405
-1.68	15.7571	67.4301
-1.67	13.9	64.1004
-1.66	13.1714	60.2509
-1.65	11.9857	57.1685
-1.64	10.6	54.7204
-1.63	8.27143	52.4946
-1.62	7.34286	49.5663
-1.61	7.38571	47.9211
-1.6	6.95714	45.9821
-1.59	5.25714	43.9104
-1.58	5.42857	41.3907
-1.57	5.37143	40.8925
-1.56	4.57143	38.1004
-1.55	3.55714	35.6523
-1.54	3.52857	34.1075
-1.53	2.1	32.9749
-1.52	3.18571	30.7849
-1.51	2.55714	28.9857
-1.5	2.41429	27.3584
-1.49	2.28571	26.2688
-1.48	2	25.0717
-1.47	1.65714	24.5556
-1.46	2.11429	22.9857
-1.45	1.82857	21.4875
-1.44	1.07143	20.491
-1.43	1.48571	19.6846
-1.42	1.05714	18.2294
-1.41	1.12857	17.4946
-1.4	2.14286	16.552
-1.39	1.38571	15.7276
-1.38	0.6	14.8674
-1.37	0.77143	14.5269
-1.36	1.64286	13.9391
-1.35	0.37143	13.2939
-1.34	0.52857	12.9104
-1.33	0.04286	12.233
-1.32	2.67143	12.1505
-1.31	0.77143	10.7778
-1.3	0.82857	11.0072
-1.29	0.25714	10.3011
-1.28	0.42857	10.2903
-1.27	0.41429	9.51613
-1.26	1.48571	9.83513
-1.25	0.87143	9.14337
-1.24	0.15714	8.75986
-1.23	0.52857	8.55914
-1.22	0.5	8.08602
-1.21	1.55714	7.67742
-1.2	0.91429	7.81004
-1.19	0.8	7.40502
-1.18	0.14286	7.44086
-1.17	0.37143	6.89247
-1.16	0.41429	7.15054
-1.15	0.41429	6.9319
-1.14	0.75714	6.68817
-1.13	0.45714	6.34767
-1.12	1.21429	6.41577
-1.11	0.3	6.27599
-1.1	0.71429	6.33692
-1.09	0.62857	6.29032
-1.08	0.02857	5.97491
-1.07	0.82857	6.15054
-1.06	0.05714	5.99642
-1.05	1.17143	5.95341
-1.04	0.42857	5.64158
-1.03	0.18571	5.83154
-1.02	0.14286	5.70968
-1.01	0.3	5.90681
-1	0.81429	5.23297
-0.99	0.52857	5.32616
-0.98	0.5	5.36559
-0.97	1.07143	5.44444
-0.96	0.08571	5.35484
-0.95	0	5.04301
-0.94	0.48571	5.26882
-0.93	0.48571	5.04659
-0.92	0.75714	5.63082
-0.91	1.1	5.07527
-0.9	0.38571	4.77061
-0.89	0.31429	4.75627
-0.88	0.78571	4.89247
-0.87	0.95714	4.84588
-0.86	1.37143	4.66308
-0.85	0.52857	4.56989
-0.84	0.68571	4.46953
-0.83	0.2	4.65591
-0.82	0.05714	4.36918
-0.81	0.57143	4.26165
-0.8	0.07143	4.50179
-0.79	0.18571	4.52688
-0.78	0.27143	4.15412
-0.77	0.5	4.36201
-0.76	1.38571	4.30108
-0.75	0.25714	3.91398
-0.74	0.51429	4.06093
-0.73	0.75714	4.08602
-0.72	0.48571	4.14695
-0.71	0.98571	3.91756
-0.7	0.71429	3.66308
-0.69	0.55714	3.62007
-0.68	0.41429	3.85305
-0.67	0.77143	3.65591
-0.66	0.17143	3.92832
-0.65	0.12857	3.94624
-0.64	1.52857	3.80287
-0.63	0.85714	4.04301
-0.62	0.77143	3.58423
-0.61	1.05714	3.49821
-0.6	0.25714	3.66308
-0.59	0.64286	3.51254
-0.58	0.77143	3.62366
-0.57	0.48571	3.67384
-0.56	0.05714	3.31183
-0.55	1.18571	3.20789
-0.54	0.22857	3.12186
-0.53	0.97143	3.48029
-0.52	1.35714	3.27957
-0.51	0.68571	3.37993
-0.5	1.94286	3.4086
-0.49	0.22857	2.93907
-0.48	0.74286	3.23656
-0.47	0.91429	3.319
-0.46	1.14286	3.11828
-0.45	0.21429	3.04659
-0.44	0.28571	3.09677
-0.43	0.34286	3.03584
-0.42	0.8	2.80287
-0.41	0.48571	2.84229
-0.4	1.18571	2.91398
-0.39	0.74286	2.72043
-0.38	0.2	2.84588
-0.37	0.25714	2.7276
-0.36	1	2.75627
-0.35	1.02857	2.69176
-0.34	1.1	2.28674
-0.33	1.37143	2.56631
-0.32	1.3	2.15054
-0.31	0.77143	2.48029
-0.3	0.67143	2.5233
-0.29	0.95714	2.51254
-0.28	1.07143	2.30466
-0.27	0.87143	2.10753
-0.26	0.32857	2.4767
-0.25	0.5	2.62724
-0.24	0.02857	2.30824
-0.23	0.22857	2.26882
-0.22	0.5	2.03226
-0.21	0.47143	1.95341
-0.2	1.34286	2.2509
-0.19	0.25714	2.20789
-0.18	0.72857	1.64875
-0.17	0.21429	2.11111
-0.16	1.27143	1.98566
-0.15	0.14286	2.01075
-0.14	0.87143	1.74552
-0.13	1.34286	1.5448
-0.12	0.11429	2.20072
-0.11	0.67143	1.87814
-0.1	0.92857	1.55197
-0.09	0.02857	1.70251
-0.08	1.75714	1.6595
-0.07	0.74286	1.30466
-0.06	0.32857	1.67025
-0.05	1.34286	1.24731
-0.04	0.28571	1.78136
-0.03	0.2	0.91756
-0.02	1.14286	1.4552
-0.01	0.4	0.78495
0	0.48571	0.9319

## Sheet: Figure 2e
Voltage (V)	300K	280K	260K	240K
-2.5	2.0801e-10	1.11718e-10	9.08359e-11	5.78281e-11
-2.48	1.9661e-10	1.12438e-10	8.97618e-11	5.68879e-11
-2.46	1.79113e-10	1.09445e-10	7.99719e-11	5.60276e-11
-2.44	1.69624e-10	1.05234e-10	7.00857e-11	5.18123e-11
-2.42	1.57823e-10	9.906e-11	8.05148e-11	4.93122e-11
-2.4	1.55555e-10	1.0335e-10	7.27632e-11	4.48378e-11
-2.38	1.4237e-10	9.30976e-11	6.63532e-11	4.37714e-11
-2.36	1.37401e-10	8.42182e-11	6.5538e-11	4.07046e-11
-2.34	1.24263e-10	8.17306e-11	5.70224e-11	3.93903e-11
-2.32	1.16456e-10	7.68023e-11	5.44319e-11	3.6936e-11
-2.3	1.07382e-10	7.53191e-11	5.37924e-11	3.63534e-11
-2.28	9.982e-11	7.54068e-11	5.06571e-11	3.44605e-11
-2.26	9.16848e-11	7.2676e-11	4.63653e-11	3.3502e-11
-2.24	8.54908e-11	6.31554e-11	4.61407e-11	3.13713e-11
-2.22	7.45814e-11	6.16068e-11	4.12266e-11	3.03169e-11
-2.2	7.00703e-11	5.4592e-11	4.25792e-11	2.89107e-11
-2.18	6.30694e-11	5.2528e-11	3.42375e-11	2.67607e-11
-2.16	5.8035e-11	5.70136e-11	3.5557e-11	2.38864e-11
-2.14	5.29904e-11	4.96926e-11	3.741e-11	2.2591e-11
-2.12	4.77926e-11	4.65882e-11	3.08861e-11	2.23585e-11
-2.1	4.17056e-11	4.48952e-11	3.03657e-11	2.01398e-11
-2.08	3.79036e-11	4.08178e-11	2.72852e-11	2.00543e-11
-2.06	3.30333e-11	4.36652e-11	2.61497e-11	1.76781e-11
-2.04	2.92403e-11	4.04833e-11	2.71571e-11	1.77583e-11
-2.02	2.56819e-11	3.76703e-11	2.52262e-11	1.84107e-11
-2	2.17514e-11	3.43554e-11	2.46215e-11	1.63956e-11
-1.98	1.8697e-11	3.15721e-11	2.18609e-11	1.48106e-11
-1.96	1.651e-11	3.06051e-11	2.12889e-11	1.58499e-11
-1.94	1.38998e-11	2.98207e-11	2.1617e-11	1.38569e-11
-1.92	1.19358e-11	2.97318e-11	1.90701e-11	1.26349e-11
-1.9	1.00315e-11	2.69205e-11	1.73238e-11	1.2609e-11
-1.88	8.4163e-12	2.48964e-11	1.68727e-11	9.5276e-12
-1.86	6.7821e-12	2.28679e-11	1.68005e-11	1.01398e-11
-1.84	5.5256e-12	2.07979e-11	1.44701e-11	1.00685e-11
-1.82	4.5915e-12	1.88506e-11	1.48915e-11	1.01915e-11
-1.8	3.6975e-12	1.68325e-11	1.33345e-11	1.02464e-11
-1.78	2.95e-12	1.61332e-11	1.28147e-11	8.5317e-12
-1.76	2.3629e-12	1.56832e-11	1.17628e-11	7.5349e-12
-1.74	1.7692e-12	1.37058e-11	1.06964e-11	7.8432e-12
-1.72	1.3767e-12	1.36137e-11	9.4282e-12	7.7346e-12
-1.7	1.0647e-12	1.27956e-11	1.13205e-11	7.2553e-12
-1.68	8.249e-13	1.12278e-11	1.05608e-11	5.8841e-12
-1.66	6.58e-13	9.7632e-12	9.6371e-12	6.0246e-12
-1.64	4.957e-13	9.145e-12	9.1114e-12	5.9932e-12
-1.62	4.025e-13	8.2244e-12	8.3759e-12	4.9586e-12
-1.6	3.09e-13	7.6696e-12	7.767e-12	4.7566e-12
-1.58	2.568e-13	6.3267e-12	7.7979e-12	4.2187e-12
-1.56	2.009e-13	5.7131e-12	7.8934e-12	4.2097e-12
-1.54	1.68e-13	4.8771e-12	6.9961e-12	3.9429e-12
-1.52	1.483e-13	4.5823e-12	6.6652e-12	3.6773e-12
-1.5	1.13e-13	4.0656e-12	5.914e-12	3.5e-12
-1.48	9.78e-14	3.4242e-12	5.125e-12	3.6522e-12
-1.46	8.02e-14	2.8893e-12	5.0074e-12	3.2136e-12
-1.44	7.43e-14	2.4797e-12	4.1643e-12	3.1036e-12
-1.42	6.57e-14	2.0674e-12	4.1351e-12	2.6127e-12
-1.4	6.21e-14	1.7714e-12	3.7e-12	2.4051e-12
-1.38	6.16e-14	1.4633e-12	3.5278e-12	2.6173e-12
-1.36	4.86e-14	1.1756e-12	3.2954e-12	2.1634e-12
-1.34	4.53e-14	9.267e-13	2.8963e-12	1.9494e-12
-1.32	3.79e-14	6.999e-13	2.6592e-12	1.8437e-12
-1.3	3.38e-14	5.457e-13	2.4568e-12	1.6599e-12
-1.28	3.31e-14	4.164e-13	2.2955e-12	1.6644e-12
-1.26	2.64e-14	2.963e-13	2.0407e-12	1.5172e-12
-1.24	2.88e-14	2.141e-13	1.8223e-12	1.3093e-12
-1.22	2.76e-14	1.49e-13	1.6107e-12	1.1968e-12
-1.2	2.5e-14	1.086e-13	1.4473e-12	9.996e-13
-1.18	2.31e-14	7.14e-14	1.2786e-12	9.356e-13
-1.16	2.85e-14	4.67e-14	1.0448e-12	9.563e-13
-1.14	2.38e-14	3.01e-14	9.146e-13	8.793e-13
-1.12	1.34e-14	1.98e-14	8.111e-13	8.368e-13
-1.1	1.54e-14	1.34e-14	6.545e-13	7.769e-13
-1.08	1.5e-14	1.1e-15	5.432e-13	6.915e-13
-1.06	1.23e-14	1e-16	4.569e-13	6.065e-13
-1.04	1.9e-14	6.7e-15	3.633e-13	4.988e-13
-1.02	1.44e-14	1.5e-14	3.231e-13	4.437e-13
-1	1.39e-14	1.28e-14	2.461e-13	4.638e-13
-0.98	1.07e-14	1.29e-14	1.963e-13	3.965e-13
-0.96	1.61e-14	1.3e-14	1.422e-13	3.38e-13
-0.94	1.1e-14	1.23e-14	1.086e-13	2.772e-13
-0.92	1.19e-14	1.5e-14	7.14e-14	2.242e-13
-0.9	6.5e-15	1.31e-14	4.52e-14	2.175e-13
-0.88	1.22e-14	1.61e-14	2.6e-14	1.777e-13
-0.86	5.6e-15	1.97e-14	1.65e-14	1.464e-13
-0.84	1.47e-14	1.79e-14	6e-16	1.102e-13
-0.82	1.08e-14	1.41e-14	4e-16	9.93e-14
-0.8	9.3e-15	1.93e-14	7.5e-15	8.12e-14
-0.78	1.58e-14	1.83e-14	1.23e-14	6e-14
-0.76	8.6e-15	1.96e-14	1.53e-14	5.45e-14
-0.74	1.12e-14	1.82e-14	1.83e-14	3.05e-14
-0.72	4.6e-15	1.95e-14	2.08e-14	1.72e-14
-0.7	9.9e-15	1.47e-14	1.43e-14	1.3e-14
-0.68	7.3e-15	1.95e-14	1.68e-14	8.1e-15
-0.66	1.03e-14	2.48e-14	2.44e-14	1.4e-15
-0.64	1.42e-14	1.65e-14	2.47e-14	4.3e-15
-0.62	7.8e-15	1.6e-14	2.05e-14	4.3e-15
-0.6	1.73e-14	1.69e-14	1.81e-14	9.2e-15
-0.58	1.13e-14	9.1e-15	1.96e-14	1.66e-14
-0.56	1.03e-14	1.09e-14	1.59e-14	2.09e-14
-0.54	1.08e-14	1.19e-14	1.75e-14	1.38e-14
-0.52	1.06e-14	1.44e-14	1.95e-14	2.27e-14
-0.5	7.7e-15	2.02e-14	1.31e-14	1.79e-14
-0.48	4.6e-15	1.12e-14	2.29e-14	2.22e-14
-0.46	5.3e-15	2.16e-14	2.24e-14	2.32e-14
-0.44	2e-15	1.62e-14	2.08e-14	1.74e-14
-0.42	9e-15	1.28e-14	1.67e-14	2.06e-14
-0.4	1.31e-14	1.5e-14	1.71e-14	2.5e-14
-0.38	7.9e-15	1.38e-14	2.67e-14	1.91e-14
-0.36	1.36e-14	2.08e-14	1.52e-14	2.01e-14
-0.34	1.57e-14	1.54e-14	1.75e-14	1.95e-14
-0.32	9.5e-15	1.06e-14	1.81e-14	1.66e-14
-0.3	7.6e-15	1.62e-14	1.35e-14	2.36e-14
-0.28	4.6e-15	8.7e-15	1.55e-14	1.74e-14
-0.26	1.18e-14	1.85e-14	1.33e-14	1.95e-14
-0.24	7.4e-15	1.35e-14	1.29e-14	2.56e-14
-0.22	7.6e-15	1.45e-14	1.74e-14	1.97e-14
-0.2	9.6e-15	1.22e-14	1.97e-14	1.77e-14
-0.18	8e-15	1.24e-14	1.81e-14	2.06e-14
-0.16	9.9e-15	1.38e-14	1.51e-14	1.74e-14
-0.14	4.8e-15	2.03e-14	1.88e-14	1.51e-14
-0.12	3.6e-15	1.38e-14	2.24e-14	1.97e-14
-0.1	6.8e-15	1.29e-14	1.78e-14	2.02e-14
-0.08	3.7e-15	1.48e-14	1.81e-14	1.97e-14
-0.06	9.1e-15	1.42e-14	1.24e-14	2.23e-14
-0.04	4.2e-15	1.45e-14	1.82e-14	1.89e-14
-0.02	5.8e-15	1.33e-14	2.11e-14	1.52e-14
0	9.2e-15	7.4e-15	1.77e-14	1.79e-14
