# Supplementary material for: Room-temperature low-threshold avalanche effect in stepwise van-der-Waals homojunction photodiodes
Source: Nat Commun. 2024 Apr 29;15:3639. doi: 10.1038/s41467-024-47958-2 (PMC11059283; doi:10.1038/s41467-024-47958-2)
Supplement: Supplementary file 3 — Source Data [file 41467_2024_47958_MOESM3_ESM.zip › Source Data Figure 3.xlsx]

## Sheet: Figure 3a
Voltage (V)	292K	287K	280K	275K	260K	245K	230K	200K	170K
-4	6.36e-10	3.97e-10	3.7e-10	5.43e-10	3.52e-10	4.01e-10	2.31e-10	3.12e-10	2.89e-10
-3.99	6.23e-10	3.9e-10	3.68e-10	5.27e-10	3.45e-10	3.91e-10	2.31e-10	3.09e-10	2.82e-10
-3.98	6.05e-10	3.85e-10	3.6e-10	5.21e-10	3.39e-10	3.84e-10	2.22e-10	3e-10	2.77e-10
-3.97	5.97e-10	3.82e-10	3.53e-10	5.08e-10	3.32e-10	3.83e-10	2.16e-10	2.94e-10	2.7e-10
-3.96	5.85e-10	3.7e-10	3.42e-10	5e-10	3.24e-10	3.73e-10	2.15e-10	2.85e-10	2.63e-10
-3.95	5.7e-10	3.63e-10	3.37e-10	4.9e-10	3.2e-10	3.69e-10	2.1e-10	2.86e-10	2.57e-10
-3.94	5.59e-10	3.53e-10	3.32e-10	4.8e-10	3.16e-10	3.61e-10	2.04e-10	2.78e-10	2.5e-10
-3.93	5.49e-10	3.47e-10	3.24e-10	4.76e-10	3.04e-10	3.58e-10	1.99e-10	2.68e-10	2.49e-10
-3.92	5.43e-10	3.38e-10	3.18e-10	4.66e-10	3e-10	3.47e-10	1.97e-10	2.68e-10	2.41e-10
-3.91	5.24e-10	3.3e-10	3.1e-10	4.65e-10	2.97e-10	3.47e-10	1.93e-10	2.62e-10	2.38e-10
-3.9	5.16e-10	3.25e-10	3.01e-10	4.5e-10	2.9e-10	3.42e-10	1.93e-10	2.49e-10	2.33e-10
-3.89	5.02e-10	3.2e-10	2.98e-10	4.44e-10	2.87e-10	3.29e-10	1.86e-10	2.48e-10	2.29e-10
-3.88	4.94e-10	3.14e-10	2.94e-10	4.35e-10	2.79e-10	3.24e-10	1.82e-10	2.4e-10	2.23e-10
-3.87	4.84e-10	3.06e-10	2.88e-10	4.25e-10	2.77e-10	3.19e-10	1.78e-10	2.4e-10	2.15e-10
-3.86	4.74e-10	2.99e-10	2.82e-10	4.16e-10	2.73e-10	3.16e-10	1.75e-10	2.33e-10	2.11e-10
-3.85	4.62e-10	2.9e-10	2.75e-10	4.09e-10	2.69e-10	3.12e-10	1.71e-10	2.31e-10	2.06e-10
-3.84	4.56e-10	2.86e-10	2.69e-10	4.04e-10	2.61e-10	3.04e-10	1.67e-10	2.24e-10	2e-10
-3.83	4.42e-10	2.81e-10	2.64e-10	3.91e-10	2.57e-10	2.96e-10	1.64e-10	2.18e-10	1.98e-10
-3.82	4.37e-10	2.74e-10	2.55e-10	3.85e-10	2.51e-10	2.91e-10	1.58e-10	2.14e-10	1.93e-10
-3.81	4.25e-10	2.67e-10	2.49e-10	3.82e-10	2.45e-10	2.82e-10	1.56e-10	2.12e-10	1.83e-10
-3.8	4.17e-10	2.6e-10	2.43e-10	3.74e-10	2.42e-10	2.78e-10	1.52e-10	2.03e-10	1.81e-10
-3.79	4.06e-10	2.53e-10	2.42e-10	3.67e-10	2.35e-10	2.74e-10	1.5e-10	2.04e-10	1.78e-10
-3.78	3.97e-10	2.48e-10	2.34e-10	3.61e-10	2.3e-10	2.65e-10	1.49e-10	1.99e-10	1.75e-10
-3.77	3.89e-10	2.43e-10	2.27e-10	3.56e-10	2.27e-10	2.59e-10	1.46e-10	1.94e-10	1.74e-10
-3.76	3.8e-10	2.37e-10	2.24e-10	3.45e-10	2.23e-10	2.57e-10	1.45e-10	1.87e-10	1.67e-10
-3.75	3.72e-10	2.33e-10	2.18e-10	3.37e-10	2.17e-10	2.5e-10	1.39e-10	1.87e-10	1.66e-10
-3.74	3.6e-10	2.25e-10	2.1e-10	3.3e-10	2.14e-10	2.53e-10	1.36e-10	1.83e-10	1.61e-10
-3.73	3.59e-10	2.22e-10	2.08e-10	3.23e-10	2.07e-10	2.45e-10	1.32e-10	1.77e-10	1.57e-10
-3.72	3.45e-10	2.18e-10	2.03e-10	3.24e-10	2.04e-10	2.4e-10	1.28e-10	1.74e-10	1.54e-10
-3.71	3.41e-10	2.14e-10	1.98e-10	3.14e-10	1.98e-10	2.33e-10	1.27e-10	1.72e-10	1.5e-10
-3.7	3.33e-10	2.11e-10	1.92e-10	3.07e-10	1.93e-10	2.26e-10	1.25e-10	1.64e-10	1.44e-10
-3.69	3.27e-10	2.04e-10	1.88e-10	2.99e-10	1.92e-10	2.24e-10	1.21e-10	1.64e-10	1.43e-10
-3.68	3.19e-10	2e-10	1.84e-10	2.95e-10	1.86e-10	2.23e-10	1.21e-10	1.6e-10	1.38e-10
-3.67	3.14e-10	1.92e-10	1.81e-10	2.9e-10	1.8e-10	2.13e-10	1.16e-10	1.55e-10	1.36e-10
-3.66	3.06e-10	1.86e-10	1.76e-10	2.84e-10	1.77e-10	2.13e-10	1.14e-10	1.51e-10	1.33e-10
-3.65	2.98e-10	1.86e-10	1.72e-10	2.79e-10	1.74e-10	2.06e-10	1.1e-10	1.5e-10	1.28e-10
-3.64	2.93e-10	1.82e-10	1.66e-10	2.73e-10	1.7e-10	2.02e-10	1.08e-10	1.46e-10	1.27e-10
-3.63	2.82e-10	1.74e-10	1.63e-10	2.67e-10	1.67e-10	1.96e-10	1.07e-10	1.42e-10	1.24e-10
-3.62	2.73e-10	1.72e-10	1.61e-10	2.64e-10	1.65e-10	1.91e-10	1.06e-10	1.4e-10	1.22e-10
-3.61	2.71e-10	1.67e-10	1.59e-10	2.55e-10	1.58e-10	1.88e-10	1.04e-10	1.35e-10	1.17e-10
-3.6	2.66e-10	1.62e-10	1.53e-10	2.49e-10	1.55e-10	1.85e-10	1.03e-10	1.31e-10	1.14e-10
-3.59	2.56e-10	1.58e-10	1.5e-10	2.45e-10	1.49e-10	1.82e-10	1.02e-10	1.3e-10	1.11e-10
-3.58	2.53e-10	1.55e-10	1.46e-10	2.42e-10	1.48e-10	1.79e-10	1.01e-10	1.27e-10	1.09e-10
-3.57	2.48e-10	1.53e-10	1.44e-10	2.34e-10	1.46e-10	1.75e-10	9.83e-11	1.24e-10	1.05e-10
-3.56	2.41e-10	1.5e-10	1.4e-10	2.26e-10	1.44e-10	1.74e-10	9.62e-11	1.2e-10	1.04e-10
-3.55	2.37e-10	1.44e-10	1.36e-10	2.24e-10	1.37e-10	1.68e-10	9.51e-11	1.18e-10	1.03e-10
-3.54	2.31e-10	1.41e-10	1.34e-10	2.17e-10	1.35e-10	1.65e-10	9.37e-11	1.16e-10	1e-10
-3.53	2.26e-10	1.37e-10	1.29e-10	2.12e-10	1.31e-10	1.61e-10	9.35e-11	1.12e-10	9.82e-11
-3.52	2.17e-10	1.34e-10	1.25e-10	2.09e-10	1.29e-10	1.59e-10	9.05e-11	1.08e-10	9.76e-11
-3.51	2.16e-10	1.29e-10	1.21e-10	2.04e-10	1.26e-10	1.54e-10	9.07e-11	1.06e-10	9.51e-11
-3.5	2.11e-10	1.25e-10	1.19e-10	2e-10	1.24e-10	1.53e-10	8.89e-11	1.05e-10	9.25e-11
-3.49	2.05e-10	1.23e-10	1.17e-10	1.96e-10	1.19e-10	1.47e-10	8.84e-11	1.04e-10	9.18e-11
-3.48	1.99e-10	1.21e-10	1.13e-10	1.91e-10	1.13e-10	1.46e-10	8.47e-11	9.96e-11	8.92e-11
-3.47	1.97e-10	1.18e-10	1.12e-10	1.84e-10	1.12e-10	1.41e-10	8.38e-11	9.87e-11	8.79e-11
-3.46	1.9e-10	1.16e-10	1.11e-10	1.81e-10	1.1e-10	1.38e-10	8.3e-11	9.69e-11	8.52e-11
-3.45	1.87e-10	1.14e-10	1.08e-10	1.78e-10	1.09e-10	1.36e-10	8.15e-11	9.46e-11	8.31e-11
-3.44	1.83e-10	1.12e-10	1.07e-10	1.73e-10	1.08e-10	1.3e-10	8.05e-11	9.25e-11	8.08e-11
-3.43	1.76e-10	1.09e-10	1.04e-10	1.69e-10	1.06e-10	1.29e-10	7.86e-11	9.04e-11	8.01e-11
-3.42	1.72e-10	1.07e-10	1.02e-10	1.63e-10	1.06e-10	1.26e-10	7.82e-11	8.8e-11	7.66e-11
-3.41	1.69e-10	1.05e-10	1.02e-10	1.59e-10	1.04e-10	1.22e-10	7.74e-11	8.52e-11	7.59e-11
-3.4	1.63e-10	1.03e-10	9.92e-11	1.57e-10	1.02e-10	1.2e-10	7.32e-11	8.41e-11	7.45e-11
-3.39	1.56e-10	1.01e-10	9.84e-11	1.53e-10	1.01e-10	1.17e-10	7.45e-11	8.23e-11	7.28e-11
-3.38	1.55e-10	9.78e-11	9.48e-11	1.48e-10	9.96e-11	1.15e-10	7.34e-11	7.93e-11	7.21e-11
-3.37	1.5e-10	9.62e-11	9.35e-11	1.45e-10	9.66e-11	1.12e-10	7.28e-11	7.79e-11	6.84e-11
-3.36	1.45e-10	9.36e-11	9.15e-11	1.42e-10	9.66e-11	1.12e-10	7.18e-11	7.63e-11	6.73e-11
-3.35	1.43e-10	9.17e-11	8.98e-11	1.4e-10	9.57e-11	1.09e-10	7.04e-11	7.39e-11	6.56e-11
-3.34	1.38e-10	8.95e-11	8.81e-11	1.33e-10	9.33e-11	1.07e-10	6.99e-11	7.27e-11	6.44e-11
-3.33	1.36e-10	8.87e-11	8.64e-11	1.32e-10	9.33e-11	1.06e-10	6.96e-11	7.18e-11	6.21e-11
-3.32	1.3e-10	8.6e-11	8.59e-11	1.26e-10	9.26e-11	1.05e-10	6.72e-11	7e-11	6.08e-11
-3.31	1.28e-10	8.43e-11	8.42e-11	1.24e-10	8.98e-11	1.04e-10	6.54e-11	6.93e-11	6.05e-11
-3.3	1.23e-10	8.25e-11	8.27e-11	1.21e-10	8.99e-11	1.01e-10	6.5e-11	6.73e-11	5.83e-11
-3.29	1.2e-10	8.02e-11	8.07e-11	1.19e-10	8.71e-11	9.82e-11	6.35e-11	6.55e-11	5.69e-11
-3.28	1.17e-10	7.9e-11	7.89e-11	1.15e-10	8.72e-11	9.94e-11	6.22e-11	6.4e-11	5.68e-11
-3.27	1.14e-10	7.74e-11	7.81e-11	1.12e-10	8.51e-11	9.69e-11	5.98e-11	6.22e-11	5.52e-11
-3.26	1.12e-10	7.68e-11	7.59e-11	1.09e-10	8.32e-11	9.63e-11	5.85e-11	6.2e-11	5.44e-11
-3.25	1.1e-10	7.5e-11	7.42e-11	1.07e-10	8.18e-11	9.53e-11	5.75e-11	6.01e-11	5.3e-11
-3.24	1.07e-10	7.36e-11	7.26e-11	1.05e-10	8.17e-11	9.26e-11	5.64e-11	5.88e-11	5.06e-11
-3.23	1.05e-10	7.15e-11	7.13e-11	1.03e-10	7.92e-11	9.23e-11	5.57e-11	5.76e-11	4.97e-11
-3.22	1.02e-10	7.04e-11	7.02e-11	1.01e-10	7.85e-11	9.24e-11	5.49e-11	5.53e-11	4.89e-11
-3.21	1.01e-10	6.85e-11	6.9e-11	9.87e-11	7.61e-11	9.16e-11	5.37e-11	5.5e-11	4.74e-11
-3.2	9.83e-11	6.7e-11	6.72e-11	9.77e-11	7.51e-11	8.94e-11	5.3e-11	5.4e-11	4.67e-11
-3.19	9.68e-11	6.55e-11	6.59e-11	9.52e-11	7.48e-11	8.75e-11	5.23e-11	5.24e-11	4.58e-11
-3.18	9.41e-11	6.43e-11	6.47e-11	9.47e-11	7.3e-11	8.38e-11	5.1e-11	5.14e-11	4.42e-11
-3.17	9.23e-11	6.27e-11	6.33e-11	9.3e-11	7.2e-11	8.39e-11	4.98e-11	5.1e-11	4.28e-11
-3.16	8.95e-11	6.18e-11	6.29e-11	9.21e-11	7.2e-11	8.22e-11	4.98e-11	4.97e-11	4.27e-11
-3.15	8.76e-11	6.03e-11	6.13e-11	9.05e-11	7.11e-11	8.04e-11	4.88e-11	4.79e-11	4.15e-11
-3.14	8.59e-11	5.82e-11	5.98e-11	8.85e-11	6.94e-11	7.97e-11	4.9e-11	4.7e-11	4.11e-11
-3.13	8.39e-11	5.75e-11	5.82e-11	8.7e-11	6.82e-11	7.82e-11	4.85e-11	4.63e-11	3.98e-11
-3.12	8.17e-11	5.6e-11	5.7e-11	8.55e-11	6.7e-11	7.69e-11	4.78e-11	4.51e-11	3.88e-11
-3.11	7.99e-11	5.42e-11	5.56e-11	8.3e-11	6.61e-11	7.44e-11	4.71e-11	4.46e-11	3.8e-11
-3.1	7.69e-11	5.38e-11	5.5e-11	8.22e-11	6.49e-11	7.37e-11	4.63e-11	4.38e-11	3.71e-11
-3.09	7.56e-11	5.23e-11	5.39e-11	8.01e-11	6.46e-11	7.28e-11	4.53e-11	4.28e-11	3.68e-11
-3.08	7.41e-11	5.11e-11	5.28e-11	7.83e-11	6.31e-11	7.1e-11	4.48e-11	4.11e-11	3.55e-11
-3.07	7.3e-11	4.95e-11	5.15e-11	7.72e-11	6.14e-11	6.89e-11	4.24e-11	4.11e-11	3.53e-11
-3.06	7.13e-11	4.86e-11	5.04e-11	7.54e-11	6.1e-11	6.69e-11	4.26e-11	4.02e-11	3.43e-11
-3.05	6.9e-11	4.81e-11	4.97e-11	7.4e-11	5.95e-11	6.68e-11	4.21e-11	3.93e-11	3.37e-11
-3.04	6.76e-11	4.69e-11	4.81e-11	7.23e-11	5.91e-11	6.62e-11	4.12e-11	3.81e-11	3.26e-11
-3.03	6.59e-11	4.57e-11	4.76e-11	7.1e-11	5.78e-11	6.47e-11	4.02e-11	3.73e-11	3.18e-11
-3.02	6.47e-11	4.46e-11	4.61e-11	6.98e-11	5.73e-11	6.22e-11	3.97e-11	3.64e-11	3.09e-11
-3.01	6.24e-11	4.35e-11	4.51e-11	6.82e-11	5.62e-11	6.28e-11	3.98e-11	3.61e-11	2.96e-11
-3	6.07e-11	4.3e-11	4.41e-11	6.7e-11	5.66e-11	6.05e-11	3.75e-11	3.51e-11	2.93e-11
-2.99	5.99e-11	4.15e-11	4.3e-11	6.57e-11	5.44e-11	6.05e-11	3.72e-11	3.51e-11	2.87e-11
-2.98	5.85e-11	4.07e-11	4.19e-11	6.37e-11	5.33e-11	5.94e-11	3.69e-11	3.36e-11	2.79e-11
-2.97	5.69e-11	3.98e-11	4.11e-11	6.33e-11	5.2e-11	5.86e-11	3.68e-11	3.26e-11	2.72e-11
-2.96	5.58e-11	3.9e-11	4.04e-11	6.16e-11	5.08e-11	5.66e-11	3.57e-11	3.2e-11	2.66e-11
-2.95	5.41e-11	3.79e-11	3.94e-11	6.01e-11	5.06e-11	5.53e-11	3.55e-11	3.16e-11	2.62e-11
-2.94	5.31e-11	3.72e-11	3.9e-11	5.9e-11	4.93e-11	5.49e-11	3.45e-11	3.07e-11	2.61e-11
-2.93	5.19e-11	3.63e-11	3.81e-11	5.81e-11	4.85e-11	5.35e-11	3.41e-11	3.03e-11	2.47e-11
-2.92	5.08e-11	3.55e-11	3.73e-11	5.58e-11	4.73e-11	5.27e-11	3.29e-11	2.96e-11	2.4e-11
-2.91	4.92e-11	3.47e-11	3.64e-11	5.56e-11	4.65e-11	5.14e-11	3.34e-11	2.89e-11	2.4e-11
-2.9	4.84e-11	3.34e-11	3.55e-11	5.41e-11	4.48e-11	4.99e-11	3.25e-11	2.87e-11	2.3e-11
-2.89	4.66e-11	3.28e-11	3.49e-11	5.34e-11	4.48e-11	4.94e-11	3.27e-11	2.81e-11	2.29e-11
-2.88	4.53e-11	3.18e-11	3.38e-11	5.25e-11	4.44e-11	4.83e-11	3.13e-11	2.69e-11	2.19e-11
-2.87	4.42e-11	3.14e-11	3.29e-11	5.09e-11	4.33e-11	4.74e-11	3.11e-11	2.68e-11	2.15e-11
-2.86	4.3e-11	3.02e-11	3.23e-11	5e-11	4.2e-11	4.54e-11	3.08e-11	2.6e-11	2.11e-11
-2.85	4.19e-11	2.97e-11	3.14e-11	4.93e-11	4.18e-11	4.55e-11	2.95e-11	2.58e-11	2.09e-11
-2.84	4.05e-11	2.87e-11	3.09e-11	4.8e-11	4.06e-11	4.52e-11	2.9e-11	2.46e-11	2e-11
-2.83	3.92e-11	2.83e-11	3.04e-11	4.65e-11	4.01e-11	4.42e-11	2.95e-11	2.45e-11	2.02e-11
-2.82	3.85e-11	2.75e-11	2.96e-11	4.6e-11	3.96e-11	4.3e-11	2.83e-11	2.37e-11	1.94e-11
-2.81	3.74e-11	2.63e-11	2.91e-11	4.45e-11	3.9e-11	4.27e-11	2.83e-11	2.33e-11	1.9e-11
-2.8	3.64e-11	2.58e-11	2.84e-11	4.38e-11	3.78e-11	4.21e-11	2.74e-11	2.26e-11	1.83e-11
-2.79	3.51e-11	2.52e-11	2.76e-11	4.21e-11	3.67e-11	4.05e-11	2.66e-11	2.19e-11	1.82e-11
-2.78	3.41e-11	2.46e-11	2.69e-11	4.19e-11	3.55e-11	3.98e-11	2.59e-11	2.15e-11	1.74e-11
-2.77	3.35e-11	2.42e-11	2.63e-11	4.06e-11	3.42e-11	3.92e-11	2.52e-11	2.1e-11	1.69e-11
-2.76	3.24e-11	2.36e-11	2.56e-11	4e-11	3.38e-11	3.83e-11	2.49e-11	2.04e-11	1.68e-11
-2.75	3.14e-11	2.33e-11	2.5e-11	3.86e-11	3.31e-11	3.75e-11	2.35e-11	2.02e-11	1.63e-11
-2.74	3.07e-11	2.24e-11	2.42e-11	3.8e-11	3.24e-11	3.66e-11	2.32e-11	1.97e-11	1.58e-11
-2.73	2.97e-11	2.18e-11	2.38e-11	3.69e-11	3.22e-11	3.58e-11	2.38e-11	1.91e-11	1.56e-11
-2.72	2.9e-11	2.14e-11	2.34e-11	3.61e-11	3.15e-11	3.48e-11	2.35e-11	1.92e-11	1.51e-11
-2.71	2.77e-11	2.09e-11	2.29e-11	3.5e-11	3.1e-11	3.45e-11	2.33e-11	1.85e-11	1.45e-11
-2.7	2.72e-11	2.02e-11	2.19e-11	3.43e-11	2.99e-11	3.36e-11	2.26e-11	1.81e-11	1.41e-11
-2.69	2.65e-11	2e-11	2.15e-11	3.35e-11	2.91e-11	3.38e-11	2.18e-11	1.79e-11	1.38e-11
-2.68	2.52e-11	1.91e-11	2.09e-11	3.27e-11	2.83e-11	3.38e-11	2.17e-11	1.77e-11	1.36e-11
-2.67	2.45e-11	1.87e-11	2.04e-11	3.2e-11	2.73e-11	3.23e-11	2.18e-11	1.7e-11	1.31e-11
-2.66	2.41e-11	1.82e-11	2e-11	3.07e-11	2.7e-11	3.22e-11	2.15e-11	1.66e-11	1.3e-11
-2.65	2.32e-11	1.78e-11	1.92e-11	3e-11	2.65e-11	3.2e-11	2e-11	1.64e-11	1.27e-11
-2.64	2.23e-11	1.75e-11	1.9e-11	2.93e-11	2.59e-11	3.17e-11	2.05e-11	1.62e-11	1.26e-11
-2.63	2.17e-11	1.66e-11	1.82e-11	2.88e-11	2.49e-11	3.05e-11	1.94e-11	1.58e-11	1.2e-11
-2.62	2.12e-11	1.64e-11	1.77e-11	2.79e-11	2.45e-11	3.05e-11	2.03e-11	1.5e-11	1.19e-11
-2.61	2.06e-11	1.59e-11	1.75e-11	2.71e-11	2.41e-11	2.93e-11	1.92e-11	1.49e-11	1.17e-11
-2.6	2.02e-11	1.55e-11	1.68e-11	2.65e-11	2.37e-11	2.85e-11	1.89e-11	1.42e-11	1.13e-11
-2.59	1.95e-11	1.53e-11	1.64e-11	2.58e-11	2.31e-11	2.73e-11	1.9e-11	1.44e-11	1.12e-11
-2.58	1.87e-11	1.47e-11	1.6e-11	2.52e-11	2.24e-11	2.63e-11	1.83e-11	1.38e-11	1.09e-11
-2.57	1.85e-11	1.42e-11	1.55e-11	2.44e-11	2.18e-11	2.65e-11	1.78e-11	1.32e-11	1.08e-11
-2.56	1.78e-11	1.4e-11	1.52e-11	2.4e-11	2.13e-11	2.57e-11	1.73e-11	1.32e-11	1.02e-11
-2.55	1.74e-11	1.35e-11	1.46e-11	2.33e-11	2.08e-11	2.51e-11	1.75e-11	1.28e-11	1e-11
-2.54	1.67e-11	1.33e-11	1.43e-11	2.28e-11	2.06e-11	2.5e-11	1.69e-11	1.26e-11	1e-11
-2.53	1.64e-11	1.28e-11	1.4e-11	2.21e-11	1.98e-11	2.45e-11	1.7e-11	1.25e-11	9.75e-12
-2.52	1.57e-11	1.24e-11	1.36e-11	2.15e-11	1.92e-11	2.43e-11	1.65e-11	1.19e-11	9.5e-12
-2.51	1.52e-11	1.19e-11	1.32e-11	2.1e-11	1.87e-11	2.35e-11	1.67e-11	1.17e-11	9e-12
-2.5	1.45e-11	1.17e-11	1.31e-11	2.02e-11	1.81e-11	2.35e-11	1.64e-11	1.13e-11	8.71e-12
-2.49	1.41e-11	1.11e-11	1.26e-11	1.95e-11	1.78e-11	2.29e-11	1.58e-11	1.12e-11	8.94e-12
-2.48	1.36e-11	1.11e-11	1.23e-11	1.92e-11	1.76e-11	2.13e-11	1.6e-11	1.09e-11	8.57e-12
-2.47	1.31e-11	1.09e-11	1.21e-11	1.86e-11	1.69e-11	2.12e-11	1.46e-11	1.06e-11	8.57e-12
-2.46	1.29e-11	1.02e-11	1.16e-11	1.79e-11	1.68e-11	2.05e-11	1.38e-11	1.07e-11	8.23e-12
-2.45	1.25e-11	1e-11	1.13e-11	1.77e-11	1.66e-11	2.01e-11	1.38e-11	1.02e-11	8.05e-12
-2.44	1.2e-11	9.65e-12	1.11e-11	1.72e-11	1.59e-11	2e-11	1.38e-11	9.97e-12	7.98e-12
-2.43	1.16e-11	9.35e-12	1.07e-11	1.69e-11	1.57e-11	1.92e-11	1.31e-11	9.97e-12	7.71e-12
-2.42	1.13e-11	9.35e-12	1.05e-11	1.63e-11	1.5e-11	1.86e-11	1.34e-11	9.76e-12	7.58e-12
-2.41	1.06e-11	8.92e-12	1.03e-11	1.58e-11	1.44e-11	1.84e-11	1.36e-11	9.54e-12	7.17e-12
-2.4	1.05e-11	8.75e-12	9.71e-12	1.53e-11	1.45e-11	1.82e-11	1.36e-11	9.16e-12	7.07e-12
-2.39	9.84e-12	8.46e-12	9.72e-12	1.49e-11	1.41e-11	1.77e-11	1.31e-11	9.11e-12	6.96e-12
-2.38	9.58e-12	8.06e-12	9.37e-12	1.47e-11	1.39e-11	1.72e-11	1.25e-11	8.55e-12	6.94e-12
-2.37	9.29e-12	7.94e-12	8.79e-12	1.43e-11	1.34e-11	1.68e-11	1.19e-11	8.89e-12	6.65e-12
-2.36	8.9e-12	7.47e-12	8.72e-12	1.37e-11	1.31e-11	1.66e-11	1.21e-11	8.55e-12	6.47e-12
-2.35	8.61e-12	7.44e-12	8.29e-12	1.35e-11	1.25e-11	1.53e-11	1.16e-11	8.28e-12	6.16e-12
-2.34	8.34e-12	7.23e-12	8.06e-12	1.29e-11	1.24e-11	1.49e-11	1.18e-11	8.35e-12	5.9e-12
-2.33	7.95e-12	6.89e-12	7.78e-12	1.25e-11	1.19e-11	1.53e-11	1.18e-11	7.87e-12	5.98e-12
-2.32	7.68e-12	6.56e-12	7.7e-12	1.22e-11	1.17e-11	1.49e-11	1.13e-11	7.92e-12	5.74e-12
-2.31	7.44e-12	6.59e-12	7.35e-12	1.17e-11	1.14e-11	1.47e-11	1.11e-11	7.41e-12	5.57e-12
-2.3	6.89e-12	6.13e-12	7.17e-12	1.14e-11	1.1e-11	1.39e-11	1.07e-11	7.54e-12	5.56e-12
-2.29	6.86e-12	6.01e-12	6.98e-12	1.12e-11	1.07e-11	1.33e-11	1.07e-11	7.11e-12	5.32e-12
-2.28	6.44e-12	5.77e-12	6.77e-12	1.09e-11	1.06e-11	1.32e-11	1.04e-11	7.11e-12	5.29e-12
-2.27	6.22e-12	5.54e-12	6.49e-12	1.04e-11	9.97e-12	1.31e-11	1.01e-11	6.81e-12	5.02e-12
-2.26	6.07e-12	5.55e-12	6.37e-12	1.04e-11	9.79e-12	1.27e-11	1.01e-11	7.14e-12	5.29e-12
-2.25	5.75e-12	5.27e-12	6.01e-12	9.93e-12	9.62e-12	1.26e-11	9.85e-12	6.63e-12	5.09e-12
-2.24	5.49e-12	5.13e-12	5.97e-12	9.53e-12	9.16e-12	1.22e-11	9.53e-12	6.6e-12	4.89e-12
-2.23	5.56e-12	4.91e-12	5.76e-12	9.01e-12	9.08e-12	1.16e-11	9.46e-12	6.58e-12	4.74e-12
-2.22	5.07e-12	4.58e-12	5.6e-12	8.72e-12	8.72e-12	1.12e-11	8.89e-12	6.24e-12	4.64e-12
-2.21	4.97e-12	4.57e-12	5.46e-12	8.68e-12	8.57e-12	1.11e-11	8.94e-12	6.3e-12	4.47e-12
-2.2	4.83e-12	4.46e-12	5.32e-12	7.93e-12	8.44e-12	1.11e-11	8.84e-12	6.37e-12	4.42e-12
-2.19	4.61e-12	4.27e-12	5.1e-12	7.82e-12	8.16e-12	1.05e-11	8.89e-12	6.56e-12	4.24e-12
-2.18	4.43e-12	4.23e-12	4.83e-12	7.57e-12	8.09e-12	1.03e-11	8.56e-12	6.23e-12	4.24e-12
-2.17	4.33e-12	3.84e-12	4.84e-12	7.43e-12	7.89e-12	1.03e-11	8.5e-12	6.33e-12	4.03e-12
-2.16	4.05e-12	3.9e-12	4.47e-12	7.09e-12	7.41e-12	9.63e-12	8.24e-12	6.53e-12	4.05e-12
-2.15	4.05e-12	3.77e-12	4.5e-12	6.86e-12	7.12e-12	9.69e-12	8.29e-12	6.64e-12	3.89e-12
-2.14	3.8e-12	3.47e-12	4.37e-12	6.59e-12	6.99e-12	9.48e-12	8.13e-12	7.03e-12	3.76e-12
-2.13	3.6e-12	3.51e-12	3.99e-12	6.54e-12	6.58e-12	9.44e-12	7.57e-12	7.26e-12	3.68e-12
-2.12	3.67e-12	3.26e-12	4.07e-12	6.14e-12	6.64e-12	8.84e-12	7.59e-12	6.68e-12	3.69e-12
-2.11	3.35e-12	3.16e-12	3.74e-12	5.92e-12	6.28e-12	8.52e-12	7.38e-12	6.93e-12	3.43e-12
-2.1	2.99e-12	3.22e-12	3.75e-12	5.94e-12	6.06e-12	8.51e-12	7.16e-12	6.42e-12	3.56e-12
-2.09	3.15e-12	2.88e-12	3.77e-12	5.44e-12	5.94e-12	8.45e-12	6.92e-12	6.52e-12	3.48e-12
-2.08	2.79e-12	2.86e-12	3.6e-12	5.53e-12	5.83e-12	8.05e-12	6.72e-12	6.41e-12	3.48e-12
-2.07	2.73e-12	2.83e-12	3.43e-12	5.34e-12	5.58e-12	7.89e-12	6.42e-12	6.03e-12	3.29e-12
-2.06	2.77e-12	2.54e-12	3.5e-12	4.9e-12	5.43e-12	7.75e-12	6.47e-12	5.93e-12	3.16e-12
-2.05	2.52e-12	2.73e-12	3.15e-12	5.01e-12	5.08e-12	7.42e-12	6.17e-12	5.78e-12	3.25e-12
-2.04	2.38e-12	2.58e-12	3.01e-12	4.68e-12	5.2e-12	6.98e-12	6.19e-12	5.73e-12	2.99e-12
-2.03	2.47e-12	2.33e-12	3.08e-12	4.37e-12	4.91e-12	7.04e-12	6.04e-12	5.83e-12	2.84e-12
-2.02	2.26e-12	2.44e-12	2.79e-12	4.34e-12	4.64e-12	6.64e-12	6.03e-12	5.49e-12	2.83e-12
-2.01	2.12e-12	2.15e-12	2.88e-12	4.31e-12	4.68e-12	6.78e-12	5.48e-12	5.33e-12	2.94e-12
-2	2.15e-12	2.3e-12	2.78e-12	4.18e-12	4.45e-12	6.26e-12	5.57e-12	5.29e-12	2.83e-12
-1.99	1.87e-12	2.04e-12	2.52e-12	4.02e-12	4.44e-12	6.32e-12	5.48e-12	5.15e-12	2.69e-12
-1.98	1.99e-12	2.03e-12	2.5e-12	3.85e-12	4.36e-12	6.22e-12	5.28e-12	5.3e-12	2.72e-12
-1.97	1.7e-12	2.13e-12	2.58e-12	3.74e-12	4.12e-12	5.86e-12	5.27e-12	4.55e-12	2.62e-12
-1.96	1.8e-12	1.88e-12	2.24e-12	3.68e-12	4.11e-12	5.85e-12	5.2e-12	4.86e-12	2.47e-12
-1.95	1.77e-12	1.91e-12	2.38e-12	3.33e-12	3.97e-12	5.72e-12	4.87e-12	4.57e-12	2.46e-12
-1.94	1.53e-12	1.82e-12	2.12e-12	3.46e-12	3.74e-12	5.58e-12	4.95e-12	4.33e-12	2.16e-12
-1.93	1.57e-12	1.64e-12	2.28e-12	3.14e-12	3.74e-12	5.48e-12	4.78e-12	4.28e-12	2.46e-12
-1.92	1.52e-12	1.69e-12	1.84e-12	2.97e-12	3.45e-12	5.3e-12	4.63e-12	3.92e-12	2.3e-12
-1.91	1.51e-12	1.58e-12	2.05e-12	3.1e-12	3.44e-12	5.08e-12	4.79e-12	4.05e-12	2.29e-12
-1.9	1.39e-12	1.35e-12	1.8e-12	2.7e-12	3.3e-12	5.03e-12	4.3e-12	3.98e-12	2.19e-12
-1.89	1.3e-12	1.69e-12	1.79e-12	2.72e-12	3.04e-12	4.87e-12	4.52e-12	3.71e-12	2.05e-12
-1.88	1.25e-12	1.26e-12	1.68e-12	2.48e-12	3.05e-12	4.8e-12	4.22e-12	3.91e-12	2.14e-12
-1.87	1.33e-12	1.35e-12	1.74e-12	2.58e-12	2.85e-12	4.53e-12	4.28e-12	3.8e-12	2.02e-12
-1.86	1.07e-12	1.4e-12	1.44e-12	2.33e-12	2.85e-12	4.26e-12	4.13e-12	3.54e-12	2.1e-12
-1.85	1e-12	1.15e-12	1.74e-12	2.43e-12	2.58e-12	4.59e-12	3.78e-12	3.5e-12	1.9e-12
-1.84	9.5e-13	1.26e-12	1.52e-12	2.07e-12	2.7e-12	4.24e-12	4.06e-12	3.39e-12	2.01e-12
-1.83	1.11e-12	1.2e-12	1.34e-12	2.14e-12	2.38e-12	4.4e-12	3.83e-12	3.28e-12	1.92e-12
-1.82	8.5e-13	1.04e-12	1.4e-12	1.99e-12	2.39e-12	4.14e-12	3.62e-12	3.28e-12	1.91e-12
-1.81	8.6e-13	1.14e-12	1.28e-12	1.9e-12	2.39e-12	4.14e-12	3.69e-12	3.08e-12	1.77e-12
-1.8	9e-13	1.09e-12	1.2e-12	1.81e-12	2.25e-12	3.99e-12	3.62e-12	3.05e-12	1.86e-12
-1.79	8.2e-13	1.04e-12	1.15e-12	1.62e-12	2.09e-12	4.07e-12	3.54e-12	3e-12	1.8e-12
-1.78	6.8e-13	9.7e-13	9.6e-13	1.62e-12	2.27e-12	3.67e-12	3.64e-12	2.78e-12	1.58e-12
-1.77	7.6e-13	8.1e-13	1.11e-12	1.68e-12	1.94e-12	3.74e-12	3.57e-12	2.94e-12	1.79e-12
-1.76	6e-13	9.8e-13	9.8e-13	1.34e-12	1.85e-12	3.62e-12	3.44e-12	2.73e-12	1.63e-12
-1.75	6.9e-13	8.1e-13	8.5e-13	1.31e-12	1.97e-12	3.59e-12	3.43e-12	2.74e-12	1.61e-12
-1.74	6.5e-13	8.5e-13	1.19e-12	1.31e-12	1.72e-12	3.56e-12	3.22e-12	2.69e-12	1.71e-12
-1.73	3.7e-13	8.6e-13	9.1e-13	1.25e-12	1.88e-12	3.27e-12	3.23e-12	2.49e-12	1.6e-12
-1.72	4.2e-13	8.1e-13	8.6e-13	1.32e-12	1.94e-12	3.24e-12	3.35e-12	2.47e-12	1.47e-12
-1.71	5.3e-13	8e-13	1.05e-12	1.2e-12	1.61e-12	3.06e-12	3.16e-12	2.42e-12	1.55e-12
-1.7	2.5e-13	6.9e-13	7.9e-13	9.2e-13	1.72e-12	3.02e-12	2.91e-12	2.29e-12	1.47e-12
-1.69	4.9e-13	7.3e-13	8.9e-13	1.2e-12	1.71e-12	3.07e-12	3.19e-12	2.24e-12	1.56e-12
-1.68	2.3e-13	6.3e-13	7.8e-13	1.05e-12	1.57e-12	2.85e-12	2.85e-12	2.18e-12	1.46e-12
-1.67	4.7e-13	7.9e-13	7.6e-13	9e-13	1.54e-12	2.92e-12	2.96e-12	2.17e-12	1.47e-12
-1.66	3.1e-13	5.8e-13	7.2e-13	1.18e-12	1.51e-12	2.67e-12	2.94e-12	2.33e-12	1.37e-12
-1.65	2.6e-13	7.1e-13	7.6e-13	8.8e-13	1.39e-12	2.65e-12	2.8e-12	2.07e-12	1.4e-12
-1.64	4.9e-13	5.6e-13	8.2e-13	9.4e-13	1.47e-12	2.49e-12	2.99e-12	1.99e-12	1.45e-12
-1.63	3e-13	4.5e-13	5.7e-13	9.6e-13	1.17e-12	2.35e-12	3.07e-12	2.15e-12	1.47e-12
-1.62	4e-13	6.7e-13	7.7e-13	9.7e-13	1.46e-12	2.29e-12	2.86e-12	1.97e-12	1.39e-12
-1.61	2.9e-13	4e-13	6.5e-13	1.03e-12	1.26e-12	2.35e-12	2.8e-12	1.91e-12	1.28e-12
-1.6	2.1e-13	4.1e-13	6.6e-13	9.3e-13	1.23e-12	2.12e-12	2.68e-12	1.78e-12	1.29e-12
-1.59	1.7e-13	4.1e-13	6.6e-13	1e-12	1.2e-12	2.05e-12	2.79e-12	1.76e-12	1.31e-12
-1.58	2.6e-13	4e-13	5.9e-13	1.05e-12	1.27e-12	1.99e-12	2.64e-12	1.82e-12	1.32e-12
-1.57	2.2e-13	5.1e-13	7.8e-13	9e-13	9.6e-13	1.86e-12	2.61e-12	1.79e-12	1.23e-12
-1.56	2.1e-13	2.6e-13	7.4e-13	8.4e-13	1.04e-12	1.88e-12	2.64e-12	1.51e-12	1.32e-12
-1.55	2.2e-13	5.4e-13	6.9e-13	7.1e-13	1.1e-12	1.8e-12	2.39e-12	1.79e-12	1.17e-12
-1.54	3e-14	4.5e-13	5.8e-13	8.8e-13	9.6e-13	1.66e-12	2.48e-12	1.45e-12	1.2e-12
-1.53	2.2e-13	2.6e-13	7.3e-13	7.5e-13	9.4e-13	1.51e-12	2.16e-12	1.59e-12	1.25e-12
-1.52	1.6e-13	5e-13	5.5e-13	8.5e-13	1.01e-12	1.49e-12	2.33e-12	1.49e-12	1.14e-12
-1.51	8e-14	4e-13	6.6e-13	5.2e-13	9.8e-13	1.48e-12	2.26e-12	1.53e-12	1.19e-12
-1.5	2.4e-13	3e-13	6.2e-13	6e-13	9.5e-13	1.44e-12	2.02e-12	1.49e-12	1.11e-12
-1.49	1.4e-13	6e-13	3.6e-13	5.6e-13	9.2e-13	1.41e-12	2.24e-12	1.39e-12	1.05e-12
-1.48	7e-14	3.3e-13	4.5e-13	4.2e-13	8.3e-13	1.2e-12	1.97e-12	1.34e-12	1.09e-12
-1.47	5e-14	2.2e-13	4.1e-13	6.2e-13	7.9e-13	1.39e-12	1.94e-12	1.32e-12	1.02e-12
-1.46	1e-14	2.4e-13	4.9e-13	5.1e-13	7.7e-13	1.1e-12	2.07e-12	1.29e-12	9.1e-13
-1.45	3.4e-13	2.1e-13	1e-13	3.3e-13	6.7e-13	1.15e-12	1.78e-12	1.26e-12	9e-13
-1.44	7e-14	2.5e-13	4.4e-13	5.1e-13	7.6e-13	1.19e-12	1.87e-12	1.3e-12	9.9e-13
-1.43	1.8e-13	2.9e-13	3.4e-13	3.9e-13	8.3e-13	1.01e-12	1.79e-12	1.18e-12	8.8e-13
-1.42	2e-13	1.7e-13	2.1e-13	5.2e-13	8e-13	1.23e-12	1.66e-12	1.21e-12	7.8e-13
-1.41	2.4e-13	3.2e-13	3.1e-13	4.3e-13	7.8e-13	1.03e-12	1.77e-12	1.15e-12	7.4e-13
-1.4	2.3e-13	1.6e-13	2.1e-13	3.6e-13	7.7e-13	1.02e-12	1.65e-12	1.1e-12	9.3e-13
-1.39	1.6e-13	1.7e-13	8e-14	3.9e-13	5.9e-13	9.4e-13	1.42e-12	1.01e-12	8e-13
-1.38	8e-14	1.6e-13	1.9e-13	4e-13	7.1e-13	8.6e-13	1.58e-12	9.8e-13	7.2e-13
-1.37	2.8e-13	9e-14	2.4e-13	4e-13	7.1e-13	9e-13	1.59e-12	1.08e-12	7.6e-13
-1.36	4e-14	1.1e-13	1e-14	3.9e-13	5.1e-13	1.02e-12	1.3e-12	9.5e-13	6e-13
-1.35	2.1e-13	1.1e-13	2.3e-13	2.9e-13	5.9e-13	7.5e-13	1.47e-12	9.2e-13	7.6e-13
-1.34	1.4e-13	1e-13	1e-13	2.9e-13	4.9e-13	8e-13	1.21e-12	9.8e-13	5.3e-13
-1.33	2e-14	1.1e-13	8e-14	3.9e-13	7.9e-13	7.8e-13	1.23e-12	9.5e-13	6.3e-13
-1.32	5e-14	1e-14	2.1e-13	1.1e-13	4.3e-13	6.9e-13	1.32e-12	9.5e-13	5.8e-13
-1.31	1.4e-13	3e-14	7e-14	3.5e-13	5e-13	5.9e-13	1.11e-12	8.3e-13	6e-13
-1.3	1.5e-13	1.9e-13	1.6e-13	1.4e-13	6.6e-13	7e-13	1.22e-12	8.5e-13	5.5e-13
-1.29	1.5e-13	3e-14	1.4e-13	1.1e-13	4.6e-13	4.2e-13	1.16e-12	7.9e-13	5.7e-13
-1.28	6e-14	2.4e-13	4e-14	2.5e-13	5.3e-13	6.6e-13	9.3e-13	8.5e-13	5.7e-13
-1.27	5e-14	2.7e-13	8e-14	2e-13	5.9e-13	5.8e-13	1e-12	7.4e-13	5.4e-13
-1.26	1.5e-13	7e-14	2.2e-13	1.1e-13	4e-13	4.2e-13	9.9e-13	7.8e-13	7.1e-13
-1.25	1.3e-13	2e-13	1.1e-13	2.5e-13	5.4e-13	5.9e-13	8.1e-13	7.2e-13	5.6e-13
-1.24	1e-14	8e-14	2e-13	1e-14	5.2e-13	5.5e-13	9.1e-13	6.6e-13	5.3e-13
-1.23	2.7e-13	2.1e-13	4e-14	7e-14	3e-13	4.3e-13	8.9e-13	7.3e-13	5.3e-13
-1.22	1.1e-13	6e-14	1e-13	7e-14	4.4e-13	4.9e-13	7.3e-13	5.9e-13	5.7e-13
-1.21	7e-14	1e-13	2.6e-13	1.3e-13	4.2e-13	4.6e-13	7.6e-13	6.1e-13	5.1e-13
-1.2	1.1e-13	2.3e-13	1.4e-13	2e-14	2.1e-13	5.5e-13	7.5e-13	6.6e-13	3.7e-13
-1.19	5e-14	9e-14	2e-14	3e-14	3.8e-13	4e-13	6.3e-13	5.4e-13	5e-13
-1.18	7e-14	4e-14	2.3e-13	1.1e-13	5.2e-13	3.8e-13	7.6e-13	5.9e-13	5.2e-13
-1.17	1.2e-13	2e-14	2e-14	2e-14	2.8e-13	3.9e-13	5.4e-13	5e-13	5.5e-13
-1.16	7e-14	4e-14	6e-14	1.7e-13	3.2e-13	3.6e-13	4.8e-13	5.7e-13	5.3e-13
-1.15	2e-13	5e-14	1.9e-13	2e-14	2.2e-13	4.2e-13	7.6e-13	5.2e-13	4.4e-13
-1.14	2.2e-13	1e-14	5e-14	7e-14	2.7e-13	3.1e-13	4.9e-13	4.1e-13	3.7e-13
-1.13	1e-14	1.2e-13	1e-14	1.3e-13	3.5e-13	4.7e-13	6.5e-13	5.4e-13	3.6e-13
-1.12	1.6e-13	9e-14	2.1e-13	1.4e-13	3e-13	2.6e-13	6.3e-13	5.4e-13	3.7e-13
-1.11	9e-14	1e-14	1e-13	2e-14	5.1e-13	3.8e-13	6.7e-13	4.9e-13	3e-13
-1.1	1.2e-13	2.3e-13	2.5e-13	1.5e-13	3.3e-13	3.5e-13	6.1e-13	5.9e-13	2.6e-13
-1.09	3e-14	3e-14	2.3e-13	1.3e-13	2.3e-13	2.5e-13	4.2e-13	4.2e-13	2.4e-13
-1.08	0	1.1e-13	1.9e-13	5e-14	3.4e-13	2.3e-13	5.7e-13	5.2e-13	3.1e-13
-1.07	1.8e-13	1.9e-13	4e-14	2.5e-13	2.8e-13	2.6e-13	5.3e-13	3.6e-13	2.7e-13
-1.06	5e-14	3e-14	6e-14	1.1e-13	3e-13	1.6e-13	4e-13	2.9e-13	2.7e-13
-1.05	5e-14	2.4e-13	1.5e-13	1.1e-13	2.9e-13	3e-13	3.7e-13	3.6e-13	1.6e-13
-1.04	2.1e-13	1.3e-13	2e-14	2.2e-13	2.8e-13	2e-13	6e-13	3.3e-13	3.8e-13
-1.03	1.5e-13	4e-14	0	1.1e-13	2e-13	2.2e-13	3.7e-13	3.8e-13	3e-13
-1.02	7e-14	2.3e-13	3e-14	2.1e-13	1.4e-13	1.9e-13	4.3e-13	3.6e-13	2.3e-13
-1.01	2.1e-13	2e-13	6e-14	1e-13	1.3e-13	8e-14	3.2e-13	4.7e-13	3.9e-13
-1	5e-14	4e-14	8e-14	0	3e-13	2.4e-13	3.9e-13	3.7e-13	2.1e-13
-0.99	0	1e-14	2e-14	1.7e-13	4e-14	1.1e-13	3.7e-13	3.3e-13	3.6e-13
-0.98	1.2e-13	4e-14	1.2e-13	1.6e-13	2.5e-13	1.6e-13	4e-13	1.2e-13	3.1e-13
-0.97	3e-14	1.3e-13	1e-14	1.1e-13	1.9e-13	5e-14	2.5e-13	2.7e-13	3e-13
-0.96	4e-14	2e-14	1.2e-13	1.1e-13	6e-14	3.1e-13	3.5e-13	1.9e-13	2.4e-13
-0.95	1.8e-13	6e-14	2e-14	1.6e-13	2.2e-13	4e-14	3.3e-13	2.4e-13	2.9e-13
-0.94	1.6e-13	2.1e-13	1e-13	2e-14	2.4e-13	2e-13	2.1e-13	2.4e-13	2.1e-13
-0.93	2e-14	2e-14	3e-14	1.4e-13	1.2e-13	1e-13	2e-13	3.4e-13	1.9e-13
-0.92	6e-14	1.4e-13	6e-14	5e-14	9e-14	1e-14	4e-13	3.9e-13	3.3e-13
-0.91	3e-14	5e-14	5e-14	1.4e-13	5e-14	1.2e-13	5e-14	2.5e-13	2.1e-13
-0.9	1.4e-13	1.7e-13	6e-14	1e-13	8e-14	9e-14	2.5e-13	2.9e-13	3e-13
-0.89	4e-14	2.1e-13	2e-14	1.4e-13	1.5e-13	4e-14	2.3e-13	4.1e-13	1.8e-13
-0.88	1.2e-13	1.9e-13	7e-14	3e-14	4e-14	6e-14	1.8e-13	2.5e-13	1.6e-13
-0.87	4e-14	5e-14	1e-14	1.6e-13	1.4e-13	2.7e-13	3e-13	1.7e-13	3e-14
-0.86	1.8e-13	3.2e-13	4e-14	1.6e-13	1e-14	9e-14	1.4e-13	2.3e-13	1.6e-13
-0.85	5e-14	4e-14	1.2e-13	1.3e-13	1e-13	5e-14	4.6e-13	1.2e-13	6e-14
-0.84	9e-14	4e-14	8e-14	1.1e-13	1.3e-13	3.3e-13	2e-13	1.6e-13	2.1e-13
-0.83	7e-14	2.3e-13	1e-13	2e-13	0	5e-14	2.5e-13	1.6e-13	6e-14
-0.82	4e-14	1.7e-13	1.3e-13	9e-14	3e-14	1.5e-13	2.6e-13	1.3e-13	2e-13
-0.81	4e-14	0	3e-14	2e-13	4e-14	1.1e-13	2.7e-13	1.1e-13	6e-14
-0.8	4e-14	5e-14	1e-14	1.1e-13	9e-14	2.2e-13	1.3e-13	3.4e-13	2.2e-13
-0.79	1.7e-13	7e-14	2.2e-13	1.3e-13	5e-14	8e-14	2.6e-13	6e-14	1.1e-13
-0.78	7e-14	7e-14	1.7e-13	5e-14	0	3e-14	2.2e-13	2.3e-13	7e-14
-0.77	6e-14	3e-14	1.2e-13	2.8e-13	1.5e-13	1.5e-13	1.7e-13	1.3e-13	2e-14
-0.76	1.2e-13	7e-14	9e-14	9e-14	1.2e-13	8e-14	2.7e-13	4e-14	1.4e-13
-0.75	2.5e-13	6e-14	1.1e-13	4e-14	5e-14	1.1e-13	1.3e-13	1.5e-13	8e-14
-0.74	7e-14	1.1e-13	7e-14	2.3e-13	9e-14	8e-14	2.9e-13	3e-14	8e-14
-0.73	2.4e-13	1e-14	4e-14	7e-14	3e-14	1.1e-13	1.1e-13	1.2e-13	0
-0.72	1.4e-13	9e-14	3e-14	1.3e-13	1.2e-13	1e-14	2e-13	1.3e-13	8e-14
-0.71	4e-14	2.1e-13	7e-14	5e-14	6e-14	1.3e-13	1.8e-13	1e-14	5e-14
-0.7	1.3e-13	1.4e-13	3e-14	5e-14	1.1e-13	1.1e-13	2e-14	1.4e-13	1.4e-13
-0.69	1e-14	3e-14	6e-14	2.5e-13	3e-14	9e-14	1e-13	7e-14	6e-14
-0.68	1e-13	1.2e-13	7e-14	4e-14	2e-14	1.2e-13	1.6e-13	0	7e-14
-0.67	6e-14	5e-14	4e-14	6e-14	2e-14	1e-14	0	1.7e-13	1.8e-13
-0.66	1e-13	2e-14	1.1e-13	1.7e-13	1.1e-13	1e-13	1e-13	1.3e-13	1e-14
-0.65	1.4e-13	1e-14	1.1e-13	6e-14	0	2e-14	5e-14	1.3e-13	1.8e-13
-0.64	9e-14	9e-14	7e-14	1e-13	2e-13	1e-13	1e-14	9e-14	1.5e-13
-0.63	1.1e-13	5e-14	1.7e-13	2.2e-13	1.5e-13	5e-14	8e-14	2e-14	6e-14
-0.62	3e-14	1.1e-13	1.3e-13	2e-14	9e-14	1.9e-13	6e-14	1.2e-13	1.3e-13
-0.61	2.2e-13	1e-14	2e-13	1.1e-13	1.5e-13	2e-14	3e-14	4e-14	1e-13
-0.6	3e-14	7e-14	2.5e-13	4e-14	3e-14	5e-14	1.4e-13	5e-14	5e-14
-0.59	8e-14	5e-14	2e-14	7e-14	1.2e-13	1.1e-13	1.4e-13	1.2e-13	1e-13
-0.58	2e-14	1.1e-13	2e-14	1.1e-13	1.9e-13	8e-14	4e-14	0	1.3e-13
-0.57	1.1e-13	1e-13	2.9e-13	7e-14	5e-14	7e-14	1.5e-13	3e-14	2e-14
-0.56	8e-14	1.9e-13	3e-14	1.2e-13	1.7e-13	7e-14	1.2e-13	8e-14	3.2e-13
-0.55	9e-14	3e-14	9e-14	1e-14	9e-14	1e-13	2.1e-13	2e-14	0
-0.54	1.3e-13	5e-14	3e-14	9e-14	1.1e-13	1.3e-13	8e-14	7e-14	7e-14
-0.53	1e-14	9e-14	5e-14	1e-14	1.1e-13	1e-14	1e-14	1.1e-13	1e-14
-0.52	2e-14	1.3e-13	2.8e-13	7e-14	0	1.2e-13	5e-14	3e-14	1.6e-13
-0.51	1.4e-13	9e-14	5e-14	2e-14	1.2e-13	3e-14	5e-14	1e-14	7e-14
-0.5	2e-13	4e-14	2e-13	2e-14	8e-14	2e-13	1e-13	3e-14	3e-14
-0.49	4e-14	9e-14	9e-14	4e-14	6e-14	1.5e-13	2.4e-13	1.7e-13	2.3e-13
-0.48	1.2e-13	4e-14	9e-14	8e-14	1e-14	1.1e-13	1.2e-13	2e-14	1e-14
-0.47	4e-14	8e-14	1.6e-13	1.1e-13	2.6e-13	2.1e-13	9e-14	8e-14	8e-14
-0.46	5e-14	7e-14	8e-14	2.2e-13	5e-14	2e-14	1.3e-13	3e-14	8e-14
-0.45	4e-14	2e-14	6e-14	5e-14	2.2e-13	1.8e-13	8e-14	9e-14	6e-14
-0.44	1.5e-13	1e-13	2.1e-13	7e-14	4e-14	1.2e-13	1e-13	8e-14	2e-14
-0.43	4e-14	1e-13	9e-14	5e-14	1.7e-13	7e-14	4e-14	6e-14	1.5e-13
-0.42	1.1e-13	1.5e-13	2.3e-13	0	1e-13	7e-14	3e-14	5e-14	6e-14
-0.41	1.8e-13	8e-14	8e-14	1.5e-13	7e-14	2e-13	1.7e-13	9e-14	5e-14
-0.4	2e-14	7e-14	1e-14	7e-14	2.3e-13	7e-14	0	3e-14	5e-14
-0.39	5e-14	4e-14	2.5e-13	1e-13	3e-14	6e-14	1.5e-13	1e-14	6e-14
-0.38	1.3e-13	9e-14	6e-14	9e-14	5e-14	3.2e-13	1.2e-13	1.3e-13	1e-13
-0.37	1.2e-13	2e-14	1.1e-13	1e-13	4e-14	3e-14	5e-14	2.1e-13	6e-14
-0.36	7e-14	5e-14	1.7e-13	9e-14	3e-14	5e-14	8e-14	1e-14	7e-14
-0.35	1e-13	1.7e-13	3e-14	1.9e-13	1.8e-13	2e-13	1.1e-13	8e-14	1e-14
-0.34	5e-14	3e-14	1.9e-13	5e-14	0	8e-14	1e-14	1.3e-13	1e-14
-0.33	1.2e-13	3e-14	1.4e-13	5e-14	4e-14	6e-14	6e-14	1.8e-13	5e-14
-0.32	9e-14	2e-14	5e-14	9e-14	1e-14	2.9e-13	7e-14	1.5e-13	3e-14
-0.31	1.4e-13	8e-14	2.4e-13	6e-14	0	0	7e-14	3e-14	6e-14
-0.3	1.5e-13	4e-14	1.5e-13	1e-13	3e-14	9e-14	1.7e-13	8e-14	1.1e-13
-0.29	5e-14	3e-14	1.5e-13	1.9e-13	7e-14	4e-14	2e-14	8e-14	1.2e-13
-0.28	0	1e-13	1.9e-13	1e-13	6e-14	1.6e-13	2e-14	1e-14	5e-14
-0.27	6e-14	7e-14	9e-14	7e-14	4e-14	1.1e-13	7e-14	4e-14	8e-14
-0.26	6e-14	5e-14	1.6e-13	1.9e-13	8e-14	2e-14	2e-14	1.9e-13	2e-14
-0.25	1.3e-13	7e-14	1.5e-13	7e-14	1.3e-13	1.3e-13	2e-14	5e-14	4e-14
-0.24	2e-14	1e-14	8e-14	7e-14	2.2e-13	8e-14	1.6e-13	7e-14	8e-14
-0.23	8e-14	2e-14	1.3e-13	5e-14	4e-14	1e-14	0	1.3e-13	2e-14
-0.22	1.4e-13	6e-14	1.5e-13	8e-14	1.2e-13	6e-14	3e-14	1.3e-13	1e-14
-0.21	5e-14	1.5e-13	3e-14	8e-14	9e-14	3e-14	1.1e-13	2e-13	1e-14
-0.2	1.1e-13	5e-14	3e-13	1e-13	4e-14	1e-14	1.1e-13	1.6e-13	1e-13
-0.19	1.5e-13	7e-14	4e-14	6e-14	1.3e-13	5e-14	7e-14	8e-14	8e-14
-0.18	1.4e-13	9e-14	7e-14	5e-14	7e-14	4e-14	5e-14	2e-13	1e-14
-0.17	0	1e-14	8e-14	1.1e-13	7e-14	8e-14	4e-14	8e-14	8e-14
-0.16	1.2e-13	2.1e-13	5e-14	2e-14	1.8e-13	9e-14	6e-14	1.5e-13	7e-14
-0.15	1.2e-13	1.3e-13	3e-14	2e-14	1e-13	1e-14	7e-14	2.8e-13	4e-14
-0.14	1.6e-13	4e-14	8e-14	4e-14	1.5e-13	1.8e-13	1e-14	5e-14	1.1e-13
-0.13	1.1e-13	3e-14	0	4e-14	8e-14	5e-14	6e-14	5e-14	4e-14
-0.12	3e-14	3e-14	1e-13	2e-14	1.9e-13	1e-14	1e-14	1e-14	2e-14
-0.11	9e-14	4e-14	1.3e-13	1e-14	2.3e-13	1.2e-13	0	3e-14	1e-13
-0.1	7e-14	0	1.3e-13	8e-14	1.1e-13	3e-14	9e-14	7e-14	4e-14
-0.09	8e-14	1e-13	1.9e-13	1e-13	1.3e-13	4e-14	6e-14	2e-14	1.2e-13
-0.08	4e-14	1.8e-13	4e-14	1.5e-13	6e-14	8e-14	3e-14	4e-14	2.1e-13
-0.07	1.8e-13	1.4e-13	4e-14	1.4e-13	1.6e-13	9e-14	2.2e-13	2e-13	8e-14
-0.06	5e-14	1.6e-13	1.7e-13	2e-14	5e-14	8e-14	7e-14	2e-13	1e-13
-0.05	0	0	4e-14	2e-14	2.3e-13	5e-14	1.1e-13	1.3e-13	1e-14
-0.04	1.8e-13	7e-14	1.5e-13	5e-14	2e-13	1.4e-13	1.7e-13	1.3e-13	2e-14
-0.03	1e-13	1.3e-13	1e-14	4e-14	1.5e-13	1.3e-13	3e-14	2e-14	4e-14
-0.02	7e-14	2e-14	2e-14	3e-14	2.4e-13	9e-14	5e-14	5e-14	2e-14
-0.01	6e-14	1.4e-13	1e-13	1.9e-13	1.5e-13	9e-14	1.1e-13	1.1e-13	7e-14
0	4e-14	1.7e-13	9e-14	1.3e-13	4e-14	1.1e-13	2.7e-13	0	1e-14

## Sheet: Figure 3b
Voltage (V)	292K	287K	280K	275K	260K	245K	230K	200K	170K
-4	6.36e-10	3.97e-10	3.7e-10	5.43e-10	3.52e-10	4.01e-10	2.31e-10	3.12e-10	2.89e-10
-3.99	6.23e-10	3.9e-10	3.68e-10	5.27e-10	3.45e-10	3.91e-10	2.31e-10	3.09e-10	2.82e-10
-3.98	6.05e-10	3.85e-10	3.6e-10	5.21e-10	3.39e-10	3.84e-10	2.22e-10	3e-10	2.77e-10
-3.97	5.97e-10	3.82e-10	3.53e-10	5.08e-10	3.32e-10	3.83e-10	2.16e-10	2.94e-10	2.7e-10
-3.96	5.85e-10	3.7e-10	3.42e-10	5e-10	3.24e-10	3.73e-10	2.15e-10	2.85e-10	2.63e-10
-3.95	5.7e-10	3.63e-10	3.37e-10	4.9e-10	3.2e-10	3.69e-10	2.1e-10	2.86e-10	2.57e-10
-3.94	5.59e-10	3.53e-10	3.32e-10	4.8e-10	3.16e-10	3.61e-10	2.04e-10	2.78e-10	2.5e-10
-3.93	5.49e-10	3.47e-10	3.24e-10	4.76e-10	3.04e-10	3.58e-10	1.99e-10	2.68e-10	2.49e-10
-3.92	5.43e-10	3.38e-10	3.18e-10	4.66e-10	3e-10	3.47e-10	1.97e-10	2.68e-10	2.41e-10
-3.91	5.24e-10	3.3e-10	3.1e-10	4.65e-10	2.97e-10	3.47e-10	1.93e-10	2.62e-10	2.38e-10
-3.9	5.16e-10	3.25e-10	3.01e-10	4.5e-10	2.9e-10	3.42e-10	1.93e-10	2.49e-10	2.33e-10
-3.89	5.02e-10	3.2e-10	2.98e-10	4.44e-10	2.87e-10	3.29e-10	1.86e-10	2.48e-10	2.29e-10
-3.88	4.94e-10	3.14e-10	2.94e-10	4.35e-10	2.79e-10	3.24e-10	1.82e-10	2.4e-10	2.23e-10
-3.87	4.84e-10	3.06e-10	2.88e-10	4.25e-10	2.77e-10	3.19e-10	1.78e-10	2.4e-10	2.15e-10
-3.86	4.74e-10	2.99e-10	2.82e-10	4.16e-10	2.73e-10	3.16e-10	1.75e-10	2.33e-10	2.11e-10
-3.85	4.62e-10	2.9e-10	2.75e-10	4.09e-10	2.69e-10	3.12e-10	1.71e-10	2.31e-10	2.06e-10
-3.84	4.56e-10	2.86e-10	2.69e-10	4.04e-10	2.61e-10	3.04e-10	1.67e-10	2.24e-10	2e-10
-3.83	4.42e-10	2.81e-10	2.64e-10	3.91e-10	2.57e-10	2.96e-10	1.64e-10	2.18e-10	1.98e-10
-3.82	4.37e-10	2.74e-10	2.55e-10	3.85e-10	2.51e-10	2.91e-10	1.58e-10	2.14e-10	1.93e-10
-3.81	4.25e-10	2.67e-10	2.49e-10	3.82e-10	2.45e-10	2.82e-10	1.56e-10	2.12e-10	1.83e-10
-3.8	4.17e-10	2.6e-10	2.43e-10	3.74e-10	2.42e-10	2.78e-10	1.52e-10	2.03e-10	1.81e-10
-3.79	4.06e-10	2.53e-10	2.42e-10	3.67e-10	2.35e-10	2.74e-10	1.5e-10	2.04e-10	1.78e-10
-3.78	3.97e-10	2.48e-10	2.34e-10	3.61e-10	2.3e-10	2.65e-10	1.49e-10	1.99e-10	1.75e-10
-3.77	3.89e-10	2.43e-10	2.27e-10	3.56e-10	2.27e-10	2.59e-10	1.46e-10	1.94e-10	1.74e-10
-3.76	3.8e-10	2.37e-10	2.24e-10	3.45e-10	2.23e-10	2.57e-10	1.45e-10	1.87e-10	1.67e-10
-3.75	3.72e-10	2.33e-10	2.18e-10	3.37e-10	2.17e-10	2.5e-10	1.39e-10	1.87e-10	1.66e-10
-3.74	3.6e-10	2.25e-10	2.1e-10	3.3e-10	2.14e-10	2.53e-10	1.36e-10	1.83e-10	1.61e-10
-3.73	3.59e-10	2.22e-10	2.08e-10	3.23e-10	2.07e-10	2.45e-10	1.32e-10	1.77e-10	1.57e-10
-3.72	3.45e-10	2.18e-10	2.03e-10	3.24e-10	2.04e-10	2.4e-10	1.28e-10	1.74e-10	1.54e-10
-3.71	3.41e-10	2.14e-10	1.98e-10	3.14e-10	1.98e-10	2.33e-10	1.27e-10	1.72e-10	1.5e-10
-3.7	3.33e-10	2.11e-10	1.92e-10	3.07e-10	1.93e-10	2.26e-10	1.25e-10	1.64e-10	1.44e-10
-3.69	3.27e-10	2.04e-10	1.88e-10	2.99e-10	1.92e-10	2.24e-10	1.21e-10	1.64e-10	1.43e-10
-3.68	3.19e-10	2e-10	1.84e-10	2.95e-10	1.86e-10	2.23e-10	1.21e-10	1.6e-10	1.38e-10
-3.67	3.14e-10	1.92e-10	1.81e-10	2.9e-10	1.8e-10	2.13e-10	1.16e-10	1.55e-10	1.36e-10
-3.66	3.06e-10	1.86e-10	1.76e-10	2.84e-10	1.77e-10	2.13e-10	1.14e-10	1.51e-10	1.33e-10
-3.65	2.98e-10	1.86e-10	1.72e-10	2.79e-10	1.74e-10	2.06e-10	1.1e-10	1.5e-10	1.28e-10
-3.64	2.93e-10	1.82e-10	1.66e-10	2.73e-10	1.7e-10	2.02e-10	1.08e-10	1.46e-10	1.27e-10
-3.63	2.82e-10	1.74e-10	1.63e-10	2.67e-10	1.67e-10	1.96e-10	1.07e-10	1.42e-10	1.24e-10
-3.62	2.73e-10	1.72e-10	1.61e-10	2.64e-10	1.65e-10	1.91e-10	1.06e-10	1.4e-10	1.22e-10
-3.61	2.71e-10	1.67e-10	1.59e-10	2.55e-10	1.58e-10	1.88e-10	1.04e-10	1.35e-10	1.17e-10
-3.6	2.66e-10	1.62e-10	1.53e-10	2.49e-10	1.55e-10	1.85e-10	1.03e-10	1.31e-10	1.14e-10
-3.59	2.56e-10	1.58e-10	1.5e-10	2.45e-10	1.49e-10	1.82e-10	1.02e-10	1.3e-10	1.11e-10
-3.58	2.53e-10	1.55e-10	1.46e-10	2.42e-10	1.48e-10	1.79e-10	1.01e-10	1.27e-10	1.09e-10
-3.57	2.48e-10	1.53e-10	1.44e-10	2.34e-10	1.46e-10	1.75e-10	9.83e-11	1.24e-10	1.05e-10
-3.56	2.41e-10	1.5e-10	1.4e-10	2.26e-10	1.44e-10	1.74e-10	9.62e-11	1.2e-10	1.04e-10
-3.55	2.37e-10	1.44e-10	1.36e-10	2.24e-10	1.37e-10	1.68e-10	9.51e-11	1.18e-10	1.03e-10
-3.54	2.31e-10	1.41e-10	1.34e-10	2.17e-10	1.35e-10	1.65e-10	9.37e-11	1.16e-10	1e-10
-3.53	2.26e-10	1.37e-10	1.29e-10	2.12e-10	1.31e-10	1.61e-10	9.35e-11	1.12e-10	9.82e-11
-3.52	2.17e-10	1.34e-10	1.25e-10	2.09e-10	1.29e-10	1.59e-10	9.05e-11	1.08e-10	9.76e-11
-3.51	2.16e-10	1.29e-10	1.21e-10	2.04e-10	1.26e-10	1.54e-10	9.07e-11	1.06e-10	9.51e-11
-3.5	2.11e-10	1.25e-10	1.19e-10	2e-10	1.24e-10	1.53e-10	8.89e-11	1.05e-10	9.25e-11
-3.49	2.05e-10	1.23e-10	1.17e-10	1.96e-10	1.19e-10	1.47e-10	8.84e-11	1.04e-10	9.18e-11
-3.48	1.99e-10	1.21e-10	1.13e-10	1.91e-10	1.13e-10	1.46e-10	8.47e-11	9.96e-11	8.92e-11
-3.47	1.97e-10	1.18e-10	1.12e-10	1.84e-10	1.12e-10	1.41e-10	8.38e-11	9.87e-11	8.79e-11
-3.46	1.9e-10	1.16e-10	1.11e-10	1.81e-10	1.1e-10	1.38e-10	8.3e-11	9.69e-11	8.52e-11
-3.45	1.87e-10	1.14e-10	1.08e-10	1.78e-10	1.09e-10	1.36e-10	8.15e-11	9.46e-11	8.31e-11
-3.44	1.83e-10	1.12e-10	1.07e-10	1.73e-10	1.08e-10	1.3e-10	8.05e-11	9.25e-11	8.08e-11
-3.43	1.76e-10	1.09e-10	1.04e-10	1.69e-10	1.06e-10	1.29e-10	7.86e-11	9.04e-11	8.01e-11
-3.42	1.72e-10	1.07e-10	1.02e-10	1.63e-10	1.06e-10	1.26e-10	7.82e-11	8.8e-11	7.66e-11
-3.41	1.69e-10	1.05e-10	1.02e-10	1.59e-10	1.04e-10	1.22e-10	7.74e-11	8.52e-11	7.59e-11
-3.4	1.63e-10	1.03e-10	9.92e-11	1.57e-10	1.02e-10	1.2e-10	7.32e-11	8.41e-11	7.45e-11
-3.39	1.56e-10	1.01e-10	9.84e-11	1.53e-10	1.01e-10	1.17e-10	7.45e-11	8.23e-11	7.28e-11
-3.38	1.55e-10	9.78e-11	9.48e-11	1.48e-10	9.96e-11	1.15e-10	7.34e-11	7.93e-11	7.21e-11
-3.37	1.5e-10	9.62e-11	9.35e-11	1.45e-10	9.66e-11	1.12e-10	7.28e-11	7.79e-11	6.84e-11
-3.36	1.45e-10	9.36e-11	9.15e-11	1.42e-10	9.66e-11	1.12e-10	7.18e-11	7.63e-11	6.73e-11
-3.35	1.43e-10	9.17e-11	8.98e-11	1.4e-10	9.57e-11	1.09e-10	7.04e-11	7.39e-11	6.56e-11
-3.34	1.38e-10	8.95e-11	8.81e-11	1.33e-10	9.33e-11	1.07e-10	6.99e-11	7.27e-11	6.44e-11
-3.33	1.36e-10	8.87e-11	8.64e-11	1.32e-10	9.33e-11	1.06e-10	6.96e-11	7.18e-11	6.21e-11
-3.32	1.3e-10	8.6e-11	8.59e-11	1.26e-10	9.26e-11	1.05e-10	6.72e-11	7e-11	6.08e-11
-3.31	1.28e-10	8.43e-11	8.42e-11	1.24e-10	8.98e-11	1.04e-10	6.54e-11	6.93e-11	6.05e-11
-3.3	1.23e-10	8.25e-11	8.27e-11	1.21e-10	8.99e-11	1.01e-10	6.5e-11	6.73e-11	5.83e-11
-3.29	1.2e-10	8.02e-11	8.07e-11	1.19e-10	8.71e-11	9.82e-11	6.35e-11	6.55e-11	5.69e-11
-3.28	1.17e-10	7.9e-11	7.89e-11	1.15e-10	8.72e-11	9.94e-11	6.22e-11	6.4e-11	5.68e-11
-3.27	1.14e-10	7.74e-11	7.81e-11	1.12e-10	8.51e-11	9.69e-11	5.98e-11	6.22e-11	5.52e-11
-3.26	1.12e-10	7.68e-11	7.59e-11	1.09e-10	8.32e-11	9.63e-11	5.85e-11	6.2e-11	5.44e-11
-3.25	1.1e-10	7.5e-11	7.42e-11	1.07e-10	8.18e-11	9.53e-11	5.75e-11	6.01e-11	5.3e-11
-3.24	1.07e-10	7.36e-11	7.26e-11	1.05e-10	8.17e-11	9.26e-11	5.64e-11	5.88e-11	5.06e-11
-3.23	1.05e-10	7.15e-11	7.13e-11	1.03e-10	7.92e-11	9.23e-11	5.57e-11	5.76e-11	4.97e-11
-3.22	1.02e-10	7.04e-11	7.02e-11	1.01e-10	7.85e-11	9.24e-11	5.49e-11	5.53e-11	4.89e-11
-3.21	1.01e-10	6.85e-11	6.9e-11	9.87e-11	7.61e-11	9.16e-11	5.37e-11	5.5e-11	4.74e-11
-3.2	9.83e-11	6.7e-11	6.72e-11	9.77e-11	7.51e-11	8.94e-11	5.3e-11	5.4e-11	4.67e-11
-3.19	9.68e-11	6.55e-11	6.59e-11	9.52e-11	7.48e-11	8.75e-11	5.23e-11	5.24e-11	4.58e-11
-3.18	9.41e-11	6.43e-11	6.47e-11	9.47e-11	7.3e-11	8.38e-11	5.1e-11	5.14e-11	4.42e-11
-3.17	9.23e-11	6.27e-11	6.33e-11	9.3e-11	7.2e-11	8.39e-11	4.98e-11	5.1e-11	4.28e-11
-3.16	8.95e-11	6.18e-11	6.29e-11	9.21e-11	7.2e-11	8.22e-11	4.98e-11	4.97e-11	4.27e-11
-3.15	8.76e-11	6.03e-11	6.13e-11	9.05e-11	7.11e-11	8.04e-11	4.88e-11	4.79e-11	4.15e-11
-3.14	8.59e-11	5.82e-11	5.98e-11	8.85e-11	6.94e-11	7.97e-11	4.9e-11	4.7e-11	4.11e-11
-3.13	8.39e-11	5.75e-11	5.82e-11	8.7e-11	6.82e-11	7.82e-11	4.85e-11	4.63e-11	3.98e-11
-3.12	8.17e-11	5.6e-11	5.7e-11	8.55e-11	6.7e-11	7.69e-11	4.78e-11	4.51e-11	3.88e-11
-3.11	7.99e-11	5.42e-11	5.56e-11	8.3e-11	6.61e-11	7.44e-11	4.71e-11	4.46e-11	3.8e-11
-3.1	7.69e-11	5.38e-11	5.5e-11	8.22e-11	6.49e-11	7.37e-11	4.63e-11	4.38e-11	3.71e-11
-3.09	7.56e-11	5.23e-11	5.39e-11	8.01e-11	6.46e-11	7.28e-11	4.53e-11	4.28e-11	3.68e-11
-3.08	7.41e-11	5.11e-11	5.28e-11	7.83e-11	6.31e-11	7.1e-11	4.48e-11	4.11e-11	3.55e-11
-3.07	7.3e-11	4.95e-11	5.15e-11	7.72e-11	6.14e-11	6.89e-11	4.24e-11	4.11e-11	3.53e-11
-3.06	7.13e-11	4.86e-11	5.04e-11	7.54e-11	6.1e-11	6.69e-11	4.26e-11	4.02e-11	3.43e-11
-3.05	6.9e-11	4.81e-11	4.97e-11	7.4e-11	5.95e-11	6.68e-11	4.21e-11	3.93e-11	3.37e-11
-3.04	6.76e-11	4.69e-11	4.81e-11	7.23e-11	5.91e-11	6.62e-11	4.12e-11	3.81e-11	3.26e-11
-3.03	6.59e-11	4.57e-11	4.76e-11	7.1e-11	5.78e-11	6.47e-11	4.02e-11	3.73e-11	3.18e-11
-3.02	6.47e-11	4.46e-11	4.61e-11	6.98e-11	5.73e-11	6.22e-11	3.97e-11	3.64e-11	3.09e-11
-3.01	6.24e-11	4.35e-11	4.51e-11	6.82e-11	5.62e-11	6.28e-11	3.98e-11	3.61e-11	2.96e-11
-3	6.07e-11	4.3e-11	4.41e-11	6.7e-11	5.66e-11	6.05e-11	3.75e-11	3.51e-11	2.93e-11
-2.99	5.99e-11	4.15e-11	4.3e-11	6.57e-11	5.44e-11	6.05e-11	3.72e-11	3.51e-11	2.87e-11
-2.98	5.85e-11	4.07e-11	4.19e-11	6.37e-11	5.33e-11	5.94e-11	3.69e-11	3.36e-11	2.79e-11
-2.97	5.69e-11	3.98e-11	4.11e-11	6.33e-11	5.2e-11	5.86e-11	3.68e-11	3.26e-11	2.72e-11
-2.96	5.58e-11	3.9e-11	4.04e-11	6.16e-11	5.08e-11	5.66e-11	3.57e-11	3.2e-11	2.66e-11
-2.95	5.41e-11	3.79e-11	3.94e-11	6.01e-11	5.06e-11	5.53e-11	3.55e-11	3.16e-11	2.62e-11
-2.94	5.31e-11	3.72e-11	3.9e-11	5.9e-11	4.93e-11	5.49e-11	3.45e-11	3.07e-11	2.61e-11
-2.93	5.19e-11	3.63e-11	3.81e-11	5.81e-11	4.85e-11	5.35e-11	3.41e-11	3.03e-11	2.47e-11
-2.92	5.08e-11	3.55e-11	3.73e-11	5.58e-11	4.73e-11	5.27e-11	3.29e-11	2.96e-11	2.4e-11
-2.91	4.92e-11	3.47e-11	3.64e-11	5.56e-11	4.65e-11	5.14e-11	3.34e-11	2.89e-11	2.4e-11
-2.9	4.84e-11	3.34e-11	3.55e-11	5.41e-11	4.48e-11	4.99e-11	3.25e-11	2.87e-11	2.3e-11
-2.89	4.66e-11	3.28e-11	3.49e-11	5.34e-11	4.48e-11	4.94e-11	3.27e-11	2.81e-11	2.29e-11
-2.88	4.53e-11	3.18e-11	3.38e-11	5.25e-11	4.44e-11	4.83e-11	3.13e-11	2.69e-11	2.19e-11
-2.87	4.42e-11	3.14e-11	3.29e-11	5.09e-11	4.33e-11	4.74e-11	3.11e-11	2.68e-11	2.15e-11
-2.86	4.3e-11	3.02e-11	3.23e-11	5e-11	4.2e-11	4.54e-11	3.08e-11	2.6e-11	2.11e-11
-2.85	4.19e-11	2.97e-11	3.14e-11	4.93e-11	4.18e-11	4.55e-11	2.95e-11	2.58e-11	2.09e-11
-2.84	4.05e-11	2.87e-11	3.09e-11	4.8e-11	4.06e-11	4.52e-11	2.9e-11	2.46e-11	2e-11
-2.83	3.92e-11	2.83e-11	3.04e-11	4.65e-11	4.01e-11	4.42e-11	2.95e-11	2.45e-11	2.02e-11
-2.82	3.85e-11	2.75e-11	2.96e-11	4.6e-11	3.96e-11	4.3e-11	2.83e-11	2.37e-11	1.94e-11
-2.81	3.74e-11	2.63e-11	2.91e-11	4.45e-11	3.9e-11	4.27e-11	2.83e-11	2.33e-11	1.9e-11
-2.8	3.64e-11	2.58e-11	2.84e-11	4.38e-11	3.78e-11	4.21e-11	2.74e-11	2.26e-11	1.83e-11
-2.79	3.51e-11	2.52e-11	2.76e-11	4.21e-11	3.67e-11	4.05e-11	2.66e-11	2.19e-11	1.82e-11
-2.78	3.41e-11	2.46e-11	2.69e-11	4.19e-11	3.55e-11	3.98e-11	2.59e-11	2.15e-11	1.74e-11
-2.77	3.35e-11	2.42e-11	2.63e-11	4.06e-11	3.42e-11	3.92e-11	2.52e-11	2.1e-11	1.69e-11
-2.76	3.24e-11	2.36e-11	2.56e-11	4e-11	3.38e-11	3.83e-11	2.49e-11	2.04e-11	1.68e-11
-2.75	3.14e-11	2.33e-11	2.5e-11	3.86e-11	3.31e-11	3.75e-11	2.35e-11	2.02e-11	1.63e-11
-2.74	3.07e-11	2.24e-11	2.42e-11	3.8e-11	3.24e-11	3.66e-11	2.32e-11	1.97e-11	1.58e-11
-2.73	2.97e-11	2.18e-11	2.38e-11	3.69e-11	3.22e-11	3.58e-11	2.38e-11	1.91e-11	1.56e-11
-2.72	2.9e-11	2.14e-11	2.34e-11	3.61e-11	3.15e-11	3.48e-11	2.35e-11	1.92e-11	1.51e-11
-2.71	2.77e-11	2.09e-11	2.29e-11	3.5e-11	3.1e-11	3.45e-11	2.33e-11	1.85e-11	1.45e-11
-2.7	2.72e-11	2.02e-11	2.19e-11	3.43e-11	2.99e-11	3.36e-11	2.26e-11	1.81e-11	1.41e-11
-2.69	2.65e-11	2e-11	2.15e-11	3.35e-11	2.91e-11	3.38e-11	2.18e-11	1.79e-11	1.38e-11
-2.68	2.52e-11	1.91e-11	2.09e-11	3.27e-11	2.83e-11	3.38e-11	2.17e-11	1.77e-11	1.36e-11
-2.67	2.45e-11	1.87e-11	2.04e-11	3.2e-11	2.73e-11	3.23e-11	2.18e-11	1.7e-11	1.31e-11
-2.66	2.41e-11	1.82e-11	2e-11	3.07e-11	2.7e-11	3.22e-11	2.15e-11	1.66e-11	1.3e-11
-2.65	2.32e-11	1.78e-11	1.92e-11	3e-11	2.65e-11	3.2e-11	2e-11	1.64e-11	1.27e-11
-2.64	2.23e-11	1.75e-11	1.9e-11	2.93e-11	2.59e-11	3.17e-11	2.05e-11	1.62e-11	1.26e-11
-2.63	2.17e-11	1.66e-11	1.82e-11	2.88e-11	2.49e-11	3.05e-11	1.94e-11	1.58e-11	1.2e-11
-2.62	2.12e-11	1.64e-11	1.77e-11	2.79e-11	2.45e-11	3.05e-11	2.03e-11	1.5e-11	1.19e-11
-2.61	2.06e-11	1.59e-11	1.75e-11	2.71e-11	2.41e-11	2.93e-11	1.92e-11	1.49e-11	1.17e-11
-2.6	2.02e-11	1.55e-11	1.68e-11	2.65e-11	2.37e-11	2.85e-11	1.89e-11	1.42e-11	1.13e-11
-2.59	1.95e-11	1.53e-11	1.64e-11	2.58e-11	2.31e-11	2.73e-11	1.9e-11	1.44e-11	1.12e-11
-2.58	1.87e-11	1.47e-11	1.6e-11	2.52e-11	2.24e-11	2.63e-11	1.83e-11	1.38e-11	1.09e-11
-2.57	1.85e-11	1.42e-11	1.55e-11	2.44e-11	2.18e-11	2.65e-11	1.78e-11	1.32e-11	1.08e-11
-2.56	1.78e-11	1.4e-11	1.52e-11	2.4e-11	2.13e-11	2.57e-11	1.73e-11	1.32e-11	1.02e-11
-2.55	1.74e-11	1.35e-11	1.46e-11	2.33e-11	2.08e-11	2.51e-11	1.75e-11	1.28e-11	1e-11
-2.54	1.67e-11	1.33e-11	1.43e-11	2.28e-11	2.06e-11	2.5e-11	1.69e-11	1.26e-11	1e-11
-2.53	1.64e-11	1.28e-11	1.4e-11	2.21e-11	1.98e-11	2.45e-11	1.7e-11	1.25e-11	9.75e-12
-2.52	1.57e-11	1.24e-11	1.36e-11	2.15e-11	1.92e-11	2.43e-11	1.65e-11	1.19e-11	9.5e-12
-2.51	1.52e-11	1.19e-11	1.32e-11	2.1e-11	1.87e-11	2.35e-11	1.67e-11	1.17e-11	9e-12
-2.5	1.45e-11	1.17e-11	1.31e-11	2.02e-11	1.81e-11	2.35e-11	1.64e-11	1.13e-11	8.71e-12
-2.49	1.41e-11	1.11e-11	1.26e-11	1.95e-11	1.78e-11	2.29e-11	1.58e-11	1.12e-11	8.94e-12
-2.48	1.36e-11	1.11e-11	1.23e-11	1.92e-11	1.76e-11	2.13e-11	1.6e-11	1.09e-11	8.57e-12
-2.47	1.31e-11	1.09e-11	1.21e-11	1.86e-11	1.69e-11	2.12e-11	1.46e-11	1.06e-11	8.57e-12
-2.46	1.29e-11	1.02e-11	1.16e-11	1.79e-11	1.68e-11	2.05e-11	1.38e-11	1.07e-11	8.23e-12
-2.45	1.25e-11	1e-11	1.13e-11	1.77e-11	1.66e-11	2.01e-11	1.38e-11	1.02e-11	8.05e-12
-2.44	1.2e-11	9.65e-12	1.11e-11	1.72e-11	1.59e-11	2e-11	1.38e-11	9.97e-12	7.98e-12
-2.43	1.16e-11	9.35e-12	1.07e-11	1.69e-11	1.57e-11	1.92e-11	1.31e-11	9.97e-12	7.71e-12
-2.42	1.13e-11	9.35e-12	1.05e-11	1.63e-11	1.5e-11	1.86e-11	1.34e-11	9.76e-12	7.58e-12
-2.41	1.06e-11	8.92e-12	1.03e-11	1.58e-11	1.44e-11	1.84e-11	1.36e-11	9.54e-12	7.17e-12
-2.4	1.05e-11	8.75e-12	9.71e-12	1.53e-11	1.45e-11	1.82e-11	1.36e-11	9.16e-12	7.07e-12
-2.39	9.84e-12	8.46e-12	9.72e-12	1.49e-11	1.41e-11	1.77e-11	1.31e-11	9.11e-12	6.96e-12
-2.38	9.58e-12	8.06e-12	9.37e-12	1.47e-11	1.39e-11	1.72e-11	1.25e-11	8.55e-12	6.94e-12
-2.37	9.29e-12	7.94e-12	8.79e-12	1.43e-11	1.34e-11	1.68e-11	1.19e-11	8.89e-12	6.65e-12
-2.36	8.9e-12	7.47e-12	8.72e-12	1.37e-11	1.31e-11	1.66e-11	1.21e-11	8.55e-12	6.47e-12
-2.35	8.61e-12	7.44e-12	8.29e-12	1.35e-11	1.25e-11	1.53e-11	1.16e-11	8.28e-12	6.16e-12
-2.34	8.34e-12	7.23e-12	8.06e-12	1.29e-11	1.24e-11	1.49e-11	1.18e-11	8.35e-12	5.9e-12
-2.33	7.95e-12	6.89e-12	7.78e-12	1.25e-11	1.19e-11	1.53e-11	1.18e-11	7.87e-12	5.98e-12
-2.32	7.68e-12	6.56e-12	7.7e-12	1.22e-11	1.17e-11	1.49e-11	1.13e-11	7.92e-12	5.74e-12
-2.31	7.44e-12	6.59e-12	7.35e-12	1.17e-11	1.14e-11	1.47e-11	1.11e-11	7.41e-12	5.57e-12
-2.3	6.89e-12	6.13e-12	7.17e-12	1.14e-11	1.1e-11	1.39e-11	1.07e-11	7.54e-12	5.56e-12
-2.29	6.86e-12	6.01e-12	6.98e-12	1.12e-11	1.07e-11	1.33e-11	1.07e-11	7.11e-12	5.32e-12
-2.28	6.44e-12	5.77e-12	6.77e-12	1.09e-11	1.06e-11	1.32e-11	1.04e-11	7.11e-12	5.29e-12
-2.27	6.22e-12	5.54e-12	6.49e-12	1.04e-11	9.97e-12	1.31e-11	1.01e-11	6.81e-12	5.02e-12
-2.26	6.07e-12	5.55e-12	6.37e-12	1.04e-11	9.79e-12	1.27e-11	1.01e-11	7.14e-12	5.29e-12
-2.25	5.75e-12	5.27e-12	6.01e-12	9.93e-12	9.62e-12	1.26e-11	9.85e-12	6.63e-12	5.09e-12
-2.24	5.49e-12	5.13e-12	5.97e-12	9.53e-12	9.16e-12	1.22e-11	9.53e-12	6.6e-12	4.89e-12
-2.23	5.56e-12	4.91e-12	5.76e-12	9.01e-12	9.08e-12	1.16e-11	9.46e-12	6.58e-12	4.74e-12
-2.22	5.07e-12	4.58e-12	5.6e-12	8.72e-12	8.72e-12	1.12e-11	8.89e-12	6.24e-12	4.64e-12
-2.21	4.97e-12	4.57e-12	5.46e-12	8.68e-12	8.57e-12	1.11e-11	8.94e-12	6.3e-12	4.47e-12
-2.2	4.83e-12	4.46e-12	5.32e-12	7.93e-12	8.44e-12	1.11e-11	8.84e-12	6.37e-12	4.42e-12
-2.19	4.61e-12	4.27e-12	5.1e-12	7.82e-12	8.16e-12	1.05e-11	8.89e-12	6.56e-12	4.24e-12
-2.18	4.43e-12	4.23e-12	4.83e-12	7.57e-12	8.09e-12	1.03e-11	8.56e-12	6.23e-12	4.24e-12
-2.17	4.33e-12	3.84e-12	4.84e-12	7.43e-12	7.89e-12	1.03e-11	8.5e-12	6.33e-12	4.03e-12
-2.16	4.05e-12	3.9e-12	4.47e-12	7.09e-12	7.41e-12	9.63e-12	8.24e-12	6.53e-12	4.05e-12
-2.15	4.05e-12	3.77e-12	4.5e-12	6.86e-12	7.12e-12	9.69e-12	8.29e-12	6.64e-12	3.89e-12
-2.14	3.8e-12	3.47e-12	4.37e-12	6.59e-12	6.99e-12	9.48e-12	8.13e-12	7.03e-12	3.76e-12
-2.13	3.6e-12	3.51e-12	3.99e-12	6.54e-12	6.58e-12	9.44e-12	7.57e-12	7.26e-12	3.68e-12
-2.12	3.67e-12	3.26e-12	4.07e-12	6.14e-12	6.64e-12	8.84e-12	7.59e-12	6.68e-12	3.69e-12
-2.11	3.35e-12	3.16e-12	3.74e-12	5.92e-12	6.28e-12	8.52e-12	7.38e-12	6.93e-12	3.43e-12
-2.1	2.99e-12	3.22e-12	3.75e-12	5.94e-12	6.06e-12	8.51e-12	7.16e-12	6.42e-12	3.56e-12
-2.09	3.15e-12	2.88e-12	3.77e-12	5.44e-12	5.94e-12	8.45e-12	6.92e-12	6.52e-12	3.48e-12
-2.08	2.79e-12	2.86e-12	3.6e-12	5.53e-12	5.83e-12	8.05e-12	6.72e-12	6.41e-12	3.48e-12
-2.07	2.73e-12	2.83e-12	3.43e-12	5.34e-12	5.58e-12	7.89e-12	6.42e-12	6.03e-12	3.29e-12
-2.06	2.77e-12	2.54e-12	3.5e-12	4.9e-12	5.43e-12	7.75e-12	6.47e-12	5.93e-12	3.16e-12
-2.05	2.52e-12	2.73e-12	3.15e-12	5.01e-12	5.08e-12	7.42e-12	6.17e-12	5.78e-12	3.25e-12
-2.04	2.38e-12	2.58e-12	3.01e-12	4.68e-12	5.2e-12	6.98e-12	6.19e-12	5.73e-12	2.99e-12
-2.03	2.47e-12	2.33e-12	3.08e-12	4.37e-12	4.91e-12	7.04e-12	6.04e-12	5.83e-12	2.84e-12
-2.02	2.26e-12	2.44e-12	2.79e-12	4.34e-12	4.64e-12	6.64e-12	6.03e-12	5.49e-12	2.83e-12
-2.01	2.12e-12	2.15e-12	2.88e-12	4.31e-12	4.68e-12	6.78e-12	5.48e-12	5.33e-12	2.94e-12
-2	2.15e-12	2.3e-12	2.78e-12	4.18e-12	4.45e-12	6.26e-12	5.57e-12	5.29e-12	2.83e-12
-1.99	1.87e-12	2.04e-12	2.52e-12	4.02e-12	4.44e-12	6.32e-12	5.48e-12	5.15e-12	2.69e-12
-1.98	1.99e-12	2.03e-12	2.5e-12	3.85e-12	4.36e-12	6.22e-12	5.28e-12	5.3e-12	2.72e-12
-1.97	1.7e-12	2.13e-12	2.58e-12	3.74e-12	4.12e-12	5.86e-12	5.27e-12	4.55e-12	2.62e-12
-1.96	1.8e-12	1.88e-12	2.24e-12	3.68e-12	4.11e-12	5.85e-12	5.2e-12	4.86e-12	2.47e-12
-1.95	1.77e-12	1.91e-12	2.38e-12	3.33e-12	3.97e-12	5.72e-12	4.87e-12	4.57e-12	2.46e-12
-1.94	1.53e-12	1.82e-12	2.12e-12	3.46e-12	3.74e-12	5.58e-12	4.95e-12	4.33e-12	2.16e-12
-1.93	1.57e-12	1.64e-12	2.28e-12	3.14e-12	3.74e-12	5.48e-12	4.78e-12	4.28e-12	2.46e-12
-1.92	1.52e-12	1.69e-12	1.84e-12	2.97e-12	3.45e-12	5.3e-12	4.63e-12	3.92e-12	2.3e-12
-1.91	1.51e-12	1.58e-12	2.05e-12	3.1e-12	3.44e-12	5.08e-12	4.79e-12	4.05e-12	2.29e-12
-1.9	1.39e-12	1.35e-12	1.8e-12	2.7e-12	3.3e-12	5.03e-12	4.3e-12	3.98e-12	2.19e-12
-1.89	1.3e-12	1.69e-12	1.79e-12	2.72e-12	3.04e-12	4.87e-12	4.52e-12	3.71e-12	2.05e-12
-1.88	1.25e-12	1.26e-12	1.68e-12	2.48e-12	3.05e-12	4.8e-12	4.22e-12	3.91e-12	2.14e-12
-1.87	1.33e-12	1.35e-12	1.74e-12	2.58e-12	2.85e-12	4.53e-12	4.28e-12	3.8e-12	2.02e-12
-1.86	1.07e-12	1.4e-12	1.44e-12	2.33e-12	2.85e-12	4.26e-12	4.13e-12	3.54e-12	2.1e-12
-1.85	1e-12	1.15e-12	1.74e-12	2.43e-12	2.58e-12	4.59e-12	3.78e-12	3.5e-12	1.9e-12
-1.84	9.5e-13	1.26e-12	1.52e-12	2.07e-12	2.7e-12	4.24e-12	4.06e-12	3.39e-12	2.01e-12
-1.83	1.11e-12	1.2e-12	1.34e-12	2.14e-12	2.38e-12	4.4e-12	3.83e-12	3.28e-12	1.92e-12
-1.82	8.5e-13	1.04e-12	1.4e-12	1.99e-12	2.39e-12	4.14e-12	3.62e-12	3.28e-12	1.91e-12
-1.81	8.6e-13	1.14e-12	1.28e-12	1.9e-12	2.39e-12	4.14e-12	3.69e-12	3.08e-12	1.77e-12
-1.8	9e-13	1.09e-12	1.2e-12	1.81e-12	2.25e-12	3.99e-12	3.62e-12	3.05e-12	1.86e-12
-1.79	8.2e-13	1.04e-12	1.15e-12	1.62e-12	2.09e-12	4.07e-12	3.54e-12	3e-12	1.8e-12
-1.78	6.8e-13	9.7e-13	9.6e-13	1.62e-12	2.27e-12	3.67e-12	3.64e-12	2.78e-12	1.58e-12
-1.77	7.6e-13	8.1e-13	1.11e-12	1.68e-12	1.94e-12	3.74e-12	3.57e-12	2.94e-12	1.79e-12
-1.76	6e-13	9.8e-13	9.8e-13	1.34e-12	1.85e-12	3.62e-12	3.44e-12	2.73e-12	1.63e-12
-1.75	6.9e-13	8.1e-13	8.5e-13	1.31e-12	1.97e-12	3.59e-12	3.43e-12	2.74e-12	1.61e-12
-1.74	6.5e-13	8.5e-13	1.19e-12	1.31e-12	1.72e-12	3.56e-12	3.22e-12	2.69e-12	1.71e-12
-1.73	3.7e-13	8.6e-13	9.1e-13	1.25e-12	1.88e-12	3.27e-12	3.23e-12	2.49e-12	1.6e-12
-1.72	4.2e-13	8.1e-13	8.6e-13	1.32e-12	1.94e-12	3.24e-12	3.35e-12	2.47e-12	1.47e-12
-1.71	5.3e-13	8e-13	1.05e-12	1.2e-12	1.61e-12	3.06e-12	3.16e-12	2.42e-12	1.55e-12
-1.7	2.5e-13	6.9e-13	7.9e-13	9.2e-13	1.72e-12	3.02e-12	2.91e-12	2.29e-12	1.47e-12
-1.69	4.9e-13	7.3e-13	8.9e-13	1.2e-12	1.71e-12	3.07e-12	3.19e-12	2.24e-12	1.56e-12
-1.68	2.3e-13	6.3e-13	7.8e-13	1.05e-12	1.57e-12	2.85e-12	2.85e-12	2.18e-12	1.46e-12
-1.67	4.7e-13	7.9e-13	7.6e-13	9e-13	1.54e-12	2.92e-12	2.96e-12	2.17e-12	1.47e-12
-1.66	3.1e-13	5.8e-13	7.2e-13	1.18e-12	1.51e-12	2.67e-12	2.94e-12	2.33e-12	1.37e-12
-1.65	2.6e-13	7.1e-13	7.6e-13	8.8e-13	1.39e-12	2.65e-12	2.8e-12	2.07e-12	1.4e-12
-1.64	4.9e-13	5.6e-13	8.2e-13	9.4e-13	1.47e-12	2.49e-12	2.99e-12	1.99e-12	1.45e-12
-1.63	3e-13	4.5e-13	5.7e-13	9.6e-13	1.17e-12	2.35e-12	3.07e-12	2.15e-12	1.47e-12
-1.62	4e-13	6.7e-13	7.7e-13	9.7e-13	1.46e-12	2.29e-12	2.86e-12	1.97e-12	1.39e-12
-1.61	2.9e-13	4e-13	6.5e-13	1.03e-12	1.26e-12	2.35e-12	2.8e-12	1.91e-12	1.28e-12
-1.6	2.1e-13	4.1e-13	6.6e-13	9.3e-13	1.23e-12	2.12e-12	2.68e-12	1.78e-12	1.29e-12
-1.59	1.7e-13	4.1e-13	6.6e-13	1e-12	1.2e-12	2.05e-12	2.79e-12	1.76e-12	1.31e-12
-1.58	2.6e-13	4e-13	5.9e-13	1.05e-12	1.27e-12	1.99e-12	2.64e-12	1.82e-12	1.32e-12
-1.57	2.2e-13	5.1e-13	7.8e-13	9e-13	9.6e-13	1.86e-12	2.61e-12	1.79e-12	1.23e-12
-1.56	2.1e-13	2.6e-13	7.4e-13	8.4e-13	1.04e-12	1.88e-12	2.64e-12	1.51e-12	1.32e-12
-1.55	2.2e-13	5.4e-13	6.9e-13	7.1e-13	1.1e-12	1.8e-12	2.39e-12	1.79e-12	1.17e-12
-1.54	3e-14	4.5e-13	5.8e-13	8.8e-13	9.6e-13	1.66e-12	2.48e-12	1.45e-12	1.2e-12
-1.53	2.2e-13	2.6e-13	7.3e-13	7.5e-13	9.4e-13	1.51e-12	2.16e-12	1.59e-12	1.25e-12
-1.52	1.6e-13	5e-13	5.5e-13	8.5e-13	1.01e-12	1.49e-12	2.33e-12	1.49e-12	1.14e-12
-1.51	8e-14	4e-13	6.6e-13	5.2e-13	9.8e-13	1.48e-12	2.26e-12	1.53e-12	1.19e-12
-1.5	2.4e-13	3e-13	6.2e-13	6e-13	9.5e-13	1.44e-12	2.02e-12	1.49e-12	1.11e-12
-1.49	1.4e-13	6e-13	3.6e-13	5.6e-13	9.2e-13	1.41e-12	2.24e-12	1.39e-12	1.05e-12
-1.48	7e-14	3.3e-13	4.5e-13	4.2e-13	8.3e-13	1.2e-12	1.97e-12	1.34e-12	1.09e-12
-1.47	5e-14	2.2e-13	4.1e-13	6.2e-13	7.9e-13	1.39e-12	1.94e-12	1.32e-12	1.02e-12
-1.46	1e-14	2.4e-13	4.9e-13	5.1e-13	7.7e-13	1.1e-12	2.07e-12	1.29e-12	9.1e-13
-1.45	3.4e-13	2.1e-13	1e-13	3.3e-13	6.7e-13	1.15e-12	1.78e-12	1.26e-12	9e-13
-1.44	7e-14	2.5e-13	4.4e-13	5.1e-13	7.6e-13	1.19e-12	1.87e-12	1.3e-12	9.9e-13
-1.43	1.8e-13	2.9e-13	3.4e-13	3.9e-13	8.3e-13	1.01e-12	1.79e-12	1.18e-12	8.8e-13
-1.42	2e-13	1.7e-13	2.1e-13	5.2e-13	8e-13	1.23e-12	1.66e-12	1.21e-12	7.8e-13
-1.41	2.4e-13	3.2e-13	3.1e-13	4.3e-13	7.8e-13	1.03e-12	1.77e-12	1.15e-12	7.4e-13
-1.4	2.3e-13	1.6e-13	2.1e-13	3.6e-13	7.7e-13	1.02e-12	1.65e-12	1.1e-12	9.3e-13
-1.39	1.6e-13	1.7e-13	8e-14	3.9e-13	5.9e-13	9.4e-13	1.42e-12	1.01e-12	8e-13
-1.38	8e-14	1.6e-13	1.9e-13	4e-13	7.1e-13	8.6e-13	1.58e-12	9.8e-13	7.2e-13
-1.37	2.8e-13	9e-14	2.4e-13	4e-13	7.1e-13	9e-13	1.59e-12	1.08e-12	7.6e-13
-1.36	4e-14	1.1e-13	1e-14	3.9e-13	5.1e-13	1.02e-12	1.3e-12	9.5e-13	6e-13
-1.35	2.1e-13	1.1e-13	2.3e-13	2.9e-13	5.9e-13	7.5e-13	1.47e-12	9.2e-13	7.6e-13
-1.34	1.4e-13	1e-13	1e-13	2.9e-13	4.9e-13	8e-13	1.21e-12	9.8e-13	5.3e-13
-1.33	2e-14	1.1e-13	8e-14	3.9e-13	7.9e-13	7.8e-13	1.23e-12	9.5e-13	6.3e-13
-1.32	5e-14	1e-14	2.1e-13	1.1e-13	4.3e-13	6.9e-13	1.32e-12	9.5e-13	5.8e-13
-1.31	1.4e-13	3e-14	7e-14	3.5e-13	5e-13	5.9e-13	1.11e-12	8.3e-13	6e-13
-1.3	1.5e-13	1.9e-13	1.6e-13	1.4e-13	6.6e-13	7e-13	1.22e-12	8.5e-13	5.5e-13
-1.29	1.5e-13	3e-14	1.4e-13	1.1e-13	4.6e-13	4.2e-13	1.16e-12	7.9e-13	5.7e-13
-1.28	6e-14	2.4e-13	4e-14	2.5e-13	5.3e-13	6.6e-13	9.3e-13	8.5e-13	5.7e-13
-1.27	5e-14	2.7e-13	8e-14	2e-13	5.9e-13	5.8e-13	1e-12	7.4e-13	5.4e-13
-1.26	1.5e-13	7e-14	2.2e-13	1.1e-13	4e-13	4.2e-13	9.9e-13	7.8e-13	7.1e-13
-1.25	1.3e-13	2e-13	1.1e-13	2.5e-13	5.4e-13	5.9e-13	8.1e-13	7.2e-13	5.6e-13
-1.24	1e-14	8e-14	2e-13	1e-14	5.2e-13	5.5e-13	9.1e-13	6.6e-13	5.3e-13
-1.23	2.7e-13	2.1e-13	4e-14	7e-14	3e-13	4.3e-13	8.9e-13	7.3e-13	5.3e-13
-1.22	1.1e-13	6e-14	1e-13	7e-14	4.4e-13	4.9e-13	7.3e-13	5.9e-13	5.7e-13
-1.21	7e-14	1e-13	2.6e-13	1.3e-13	4.2e-13	4.6e-13	7.6e-13	6.1e-13	5.1e-13
-1.2	1.1e-13	2.3e-13	1.4e-13	2e-14	2.1e-13	5.5e-13	7.5e-13	6.6e-13	3.7e-13
-1.19	5e-14	9e-14	2e-14	3e-14	3.8e-13	4e-13	6.3e-13	5.4e-13	5e-13
-1.18	7e-14	4e-14	2.3e-13	1.1e-13	5.2e-13	3.8e-13	7.6e-13	5.9e-13	5.2e-13
-1.17	1.2e-13	2e-14	2e-14	2e-14	2.8e-13	3.9e-13	5.4e-13	5e-13	5.5e-13
-1.16	7e-14	4e-14	6e-14	1.7e-13	3.2e-13	3.6e-13	4.8e-13	5.7e-13	5.3e-13
-1.15	2e-13	5e-14	1.9e-13	2e-14	2.2e-13	4.2e-13	7.6e-13	5.2e-13	4.4e-13
-1.14	2.2e-13	1e-14	5e-14	7e-14	2.7e-13	3.1e-13	4.9e-13	4.1e-13	3.7e-13
-1.13	1e-14	1.2e-13	1e-14	1.3e-13	3.5e-13	4.7e-13	6.5e-13	5.4e-13	3.6e-13
-1.12	1.6e-13	9e-14	2.1e-13	1.4e-13	3e-13	2.6e-13	6.3e-13	5.4e-13	3.7e-13
-1.11	9e-14	1e-14	1e-13	2e-14	5.1e-13	3.8e-13	6.7e-13	4.9e-13	3e-13
-1.1	1.2e-13	2.3e-13	2.5e-13	1.5e-13	3.3e-13	3.5e-13	6.1e-13	5.9e-13	2.6e-13
-1.09	3e-14	3e-14	2.3e-13	1.3e-13	2.3e-13	2.5e-13	4.2e-13	4.2e-13	2.4e-13
-1.08	0	1.1e-13	1.9e-13	5e-14	3.4e-13	2.3e-13	5.7e-13	5.2e-13	3.1e-13
-1.07	1.8e-13	1.9e-13	4e-14	2.5e-13	2.8e-13	2.6e-13	5.3e-13	3.6e-13	2.7e-13
-1.06	5e-14	3e-14	6e-14	1.1e-13	3e-13	1.6e-13	4e-13	2.9e-13	2.7e-13
-1.05	5e-14	2.4e-13	1.5e-13	1.1e-13	2.9e-13	3e-13	3.7e-13	3.6e-13	1.6e-13
-1.04	2.1e-13	1.3e-13	2e-14	2.2e-13	2.8e-13	2e-13	6e-13	3.3e-13	3.8e-13
-1.03	1.5e-13	4e-14	0	1.1e-13	2e-13	2.2e-13	3.7e-13	3.8e-13	3e-13
-1.02	7e-14	2.3e-13	3e-14	2.1e-13	1.4e-13	1.9e-13	4.3e-13	3.6e-13	2.3e-13
-1.01	2.1e-13	2e-13	6e-14	1e-13	1.3e-13	8e-14	3.2e-13	4.7e-13	3.9e-13
-1	5e-14	4e-14	8e-14	0	3e-13	2.4e-13	3.9e-13	3.7e-13	2.1e-13
-0.99	0	1e-14	2e-14	1.7e-13	4e-14	1.1e-13	3.7e-13	3.3e-13	3.6e-13
-0.98	1.2e-13	4e-14	1.2e-13	1.6e-13	2.5e-13	1.6e-13	4e-13	1.2e-13	3.1e-13
-0.97	3e-14	1.3e-13	1e-14	1.1e-13	1.9e-13	5e-14	2.5e-13	2.7e-13	3e-13
-0.96	4e-14	2e-14	1.2e-13	1.1e-13	6e-14	3.1e-13	3.5e-13	1.9e-13	2.4e-13
-0.95	1.8e-13	6e-14	2e-14	1.6e-13	2.2e-13	4e-14	3.3e-13	2.4e-13	2.9e-13
-0.94	1.6e-13	2.1e-13	1e-13	2e-14	2.4e-13	2e-13	2.1e-13	2.4e-13	2.1e-13
-0.93	2e-14	2e-14	3e-14	1.4e-13	1.2e-13	1e-13	2e-13	3.4e-13	1.9e-13
-0.92	6e-14	1.4e-13	6e-14	5e-14	9e-14	1e-14	4e-13	3.9e-13	3.3e-13
-0.91	3e-14	5e-14	5e-14	1.4e-13	5e-14	1.2e-13	5e-14	2.5e-13	2.1e-13
-0.9	1.4e-13	1.7e-13	6e-14	1e-13	8e-14	9e-14	2.5e-13	2.9e-13	3e-13
-0.89	4e-14	2.1e-13	2e-14	1.4e-13	1.5e-13	4e-14	2.3e-13	4.1e-13	1.8e-13
-0.88	1.2e-13	1.9e-13	7e-14	3e-14	4e-14	6e-14	1.8e-13	2.5e-13	1.6e-13
-0.87	4e-14	5e-14	1e-14	1.6e-13	1.4e-13	2.7e-13	3e-13	1.7e-13	3e-14
-0.86	1.8e-13	3.2e-13	4e-14	1.6e-13	1e-14	9e-14	1.4e-13	2.3e-13	1.6e-13
-0.85	5e-14	4e-14	1.2e-13	1.3e-13	1e-13	5e-14	4.6e-13	1.2e-13	6e-14
-0.84	9e-14	4e-14	8e-14	1.1e-13	1.3e-13	3.3e-13	2e-13	1.6e-13	2.1e-13
-0.83	7e-14	2.3e-13	1e-13	2e-13	0	5e-14	2.5e-13	1.6e-13	6e-14
-0.82	4e-14	1.7e-13	1.3e-13	9e-14	3e-14	1.5e-13	2.6e-13	1.3e-13	2e-13
-0.81	4e-14	0	3e-14	2e-13	4e-14	1.1e-13	2.7e-13	1.1e-13	6e-14
-0.8	4e-14	5e-14	1e-14	1.1e-13	9e-14	2.2e-13	1.3e-13	3.4e-13	2.2e-13
-0.79	1.7e-13	7e-14	2.2e-13	1.3e-13	5e-14	8e-14	2.6e-13	6e-14	1.1e-13
-0.78	7e-14	7e-14	1.7e-13	5e-14	0	3e-14	2.2e-13	2.3e-13	7e-14
-0.77	6e-14	3e-14	1.2e-13	2.8e-13	1.5e-13	1.5e-13	1.7e-13	1.3e-13	2e-14
-0.76	1.2e-13	7e-14	9e-14	9e-14	1.2e-13	8e-14	2.7e-13	4e-14	1.4e-13
-0.75	2.5e-13	6e-14	1.1e-13	4e-14	5e-14	1.1e-13	1.3e-13	1.5e-13	8e-14
-0.74	7e-14	1.1e-13	7e-14	2.3e-13	9e-14	8e-14	2.9e-13	3e-14	8e-14
-0.73	2.4e-13	1e-14	4e-14	7e-14	3e-14	1.1e-13	1.1e-13	1.2e-13	0
-0.72	1.4e-13	9e-14	3e-14	1.3e-13	1.2e-13	1e-14	2e-13	1.3e-13	8e-14
-0.71	4e-14	2.1e-13	7e-14	5e-14	6e-14	1.3e-13	1.8e-13	1e-14	5e-14
-0.7	1.3e-13	1.4e-13	3e-14	5e-14	1.1e-13	1.1e-13	2e-14	1.4e-13	1.4e-13
-0.69	1e-14	3e-14	6e-14	2.5e-13	3e-14	9e-14	1e-13	7e-14	6e-14
-0.68	1e-13	1.2e-13	7e-14	4e-14	2e-14	1.2e-13	1.6e-13	0	7e-14
-0.67	6e-14	5e-14	4e-14	6e-14	2e-14	1e-14	0	1.7e-13	1.8e-13
-0.66	1e-13	2e-14	1.1e-13	1.7e-13	1.1e-13	1e-13	1e-13	1.3e-13	1e-14
-0.65	1.4e-13	1e-14	1.1e-13	6e-14	0	2e-14	5e-14	1.3e-13	1.8e-13
-0.64	9e-14	9e-14	7e-14	1e-13	2e-13	1e-13	1e-14	9e-14	1.5e-13
-0.63	1.1e-13	5e-14	1.7e-13	2.2e-13	1.5e-13	5e-14	8e-14	2e-14	6e-14
-0.62	3e-14	1.1e-13	1.3e-13	2e-14	9e-14	1.9e-13	6e-14	1.2e-13	1.3e-13
-0.61	2.2e-13	1e-14	2e-13	1.1e-13	1.5e-13	2e-14	3e-14	4e-14	1e-13
-0.6	3e-14	7e-14	2.5e-13	4e-14	3e-14	5e-14	1.4e-13	5e-14	5e-14
-0.59	8e-14	5e-14	2e-14	7e-14	1.2e-13	1.1e-13	1.4e-13	1.2e-13	1e-13
-0.58	2e-14	1.1e-13	2e-14	1.1e-13	1.9e-13	8e-14	4e-14	0	1.3e-13
-0.57	1.1e-13	1e-13	2.9e-13	7e-14	5e-14	7e-14	1.5e-13	3e-14	2e-14
-0.56	8e-14	1.9e-13	3e-14	1.2e-13	1.7e-13	7e-14	1.2e-13	8e-14	3.2e-13
-0.55	9e-14	3e-14	9e-14	1e-14	9e-14	1e-13	2.1e-13	2e-14	0
-0.54	1.3e-13	5e-14	3e-14	9e-14	1.1e-13	1.3e-13	8e-14	7e-14	7e-14
-0.53	1e-14	9e-14	5e-14	1e-14	1.1e-13	1e-14	1e-14	1.1e-13	1e-14
-0.52	2e-14	1.3e-13	2.8e-13	7e-14	0	1.2e-13	5e-14	3e-14	1.6e-13
-0.51	1.4e-13	9e-14	5e-14	2e-14	1.2e-13	3e-14	5e-14	1e-14	7e-14
-0.5	2e-13	4e-14	2e-13	2e-14	8e-14	2e-13	1e-13	3e-14	3e-14
-0.49	4e-14	9e-14	9e-14	4e-14	6e-14	1.5e-13	2.4e-13	1.7e-13	2.3e-13
-0.48	1.2e-13	4e-14	9e-14	8e-14	1e-14	1.1e-13	1.2e-13	2e-14	1e-14
-0.47	4e-14	8e-14	1.6e-13	1.1e-13	2.6e-13	2.1e-13	9e-14	8e-14	8e-14
-0.46	5e-14	7e-14	8e-14	2.2e-13	5e-14	2e-14	1.3e-13	3e-14	8e-14
-0.45	4e-14	2e-14	6e-14	5e-14	2.2e-13	1.8e-13	8e-14	9e-14	6e-14
-0.44	1.5e-13	1e-13	2.1e-13	7e-14	4e-14	1.2e-13	1e-13	8e-14	2e-14
-0.43	4e-14	1e-13	9e-14	5e-14	1.7e-13	7e-14	4e-14	6e-14	1.5e-13
-0.42	1.1e-13	1.5e-13	2.3e-13	0	1e-13	7e-14	3e-14	5e-14	6e-14
-0.41	1.8e-13	8e-14	8e-14	1.5e-13	7e-14	2e-13	1.7e-13	9e-14	5e-14
-0.4	2e-14	7e-14	1e-14	7e-14	2.3e-13	7e-14	0	3e-14	5e-14
-0.39	5e-14	4e-14	2.5e-13	1e-13	3e-14	6e-14	1.5e-13	1e-14	6e-14
-0.38	1.3e-13	9e-14	6e-14	9e-14	5e-14	3.2e-13	1.2e-13	1.3e-13	1e-13
-0.37	1.2e-13	2e-14	1.1e-13	1e-13	4e-14	3e-14	5e-14	2.1e-13	6e-14
-0.36	7e-14	5e-14	1.7e-13	9e-14	3e-14	5e-14	8e-14	1e-14	7e-14
-0.35	1e-13	1.7e-13	3e-14	1.9e-13	1.8e-13	2e-13	1.1e-13	8e-14	1e-14
-0.34	5e-14	3e-14	1.9e-13	5e-14	0	8e-14	1e-14	1.3e-13	1e-14
-0.33	1.2e-13	3e-14	1.4e-13	5e-14	4e-14	6e-14	6e-14	1.8e-13	5e-14
-0.32	9e-14	2e-14	5e-14	9e-14	1e-14	2.9e-13	7e-14	1.5e-13	3e-14
-0.31	1.4e-13	8e-14	2.4e-13	6e-14	0	0	7e-14	3e-14	6e-14
-0.3	1.5e-13	4e-14	1.5e-13	1e-13	3e-14	9e-14	1.7e-13	8e-14	1.1e-13
-0.29	5e-14	3e-14	1.5e-13	1.9e-13	7e-14	4e-14	2e-14	8e-14	1.2e-13
-0.28	0	1e-13	1.9e-13	1e-13	6e-14	1.6e-13	2e-14	1e-14	5e-14
-0.27	6e-14	7e-14	9e-14	7e-14	4e-14	1.1e-13	7e-14	4e-14	8e-14
-0.26	6e-14	5e-14	1.6e-13	1.9e-13	8e-14	2e-14	2e-14	1.9e-13	2e-14
-0.25	1.3e-13	7e-14	1.5e-13	7e-14	1.3e-13	1.3e-13	2e-14	5e-14	4e-14
-0.24	2e-14	1e-14	8e-14	7e-14	2.2e-13	8e-14	1.6e-13	7e-14	8e-14
-0.23	8e-14	2e-14	1.3e-13	5e-14	4e-14	1e-14	0	1.3e-13	2e-14
-0.22	1.4e-13	6e-14	1.5e-13	8e-14	1.2e-13	6e-14	3e-14	1.3e-13	1e-14
-0.21	5e-14	1.5e-13	3e-14	8e-14	9e-14	3e-14	1.1e-13	2e-13	1e-14
-0.2	1.1e-13	5e-14	3e-13	1e-13	4e-14	1e-14	1.1e-13	1.6e-13	1e-13
-0.19	1.5e-13	7e-14	4e-14	6e-14	1.3e-13	5e-14	7e-14	8e-14	8e-14
-0.18	1.4e-13	9e-14	7e-14	5e-14	7e-14	4e-14	5e-14	2e-13	1e-14
-0.17	0	1e-14	8e-14	1.1e-13	7e-14	8e-14	4e-14	8e-14	8e-14
-0.16	1.2e-13	2.1e-13	5e-14	2e-14	1.8e-13	9e-14	6e-14	1.5e-13	7e-14
-0.15	1.2e-13	1.3e-13	3e-14	2e-14	1e-13	1e-14	7e-14	2.8e-13	4e-14
-0.14	1.6e-13	4e-14	8e-14	4e-14	1.5e-13	1.8e-13	1e-14	5e-14	1.1e-13
-0.13	1.1e-13	3e-14	0	4e-14	8e-14	5e-14	6e-14	5e-14	4e-14
-0.12	3e-14	3e-14	1e-13	2e-14	1.9e-13	1e-14	1e-14	1e-14	2e-14
-0.11	9e-14	4e-14	1.3e-13	1e-14	2.3e-13	1.2e-13	0	3e-14	1e-13
-0.1	7e-14	0	1.3e-13	8e-14	1.1e-13	3e-14	9e-14	7e-14	4e-14
-0.09	8e-14	1e-13	1.9e-13	1e-13	1.3e-13	4e-14	6e-14	2e-14	1.2e-13
-0.08	4e-14	1.8e-13	4e-14	1.5e-13	6e-14	8e-14	3e-14	4e-14	2.1e-13
-0.07	1.8e-13	1.4e-13	4e-14	1.4e-13	1.6e-13	9e-14	2.2e-13	2e-13	8e-14
-0.06	5e-14	1.6e-13	1.7e-13	2e-14	5e-14	8e-14	7e-14	2e-13	1e-13
-0.05	0	0	4e-14	2e-14	2.3e-13	5e-14	1.1e-13	1.3e-13	1e-14
-0.04	1.8e-13	7e-14	1.5e-13	5e-14	2e-13	1.4e-13	1.7e-13	1.3e-13	2e-14
-0.03	1e-13	1.3e-13	1e-14	4e-14	1.5e-13	1.3e-13	3e-14	2e-14	4e-14
-0.02	7e-14	2e-14	2e-14	3e-14	2.4e-13	9e-14	5e-14	5e-14	2e-14
-0.01	6e-14	1.4e-13	1e-13	1.9e-13	1.5e-13	9e-14	1.1e-13	1.1e-13	7e-14
0	4e-14	1.7e-13	9e-14	1.3e-13	4e-14	1.1e-13	2.7e-13	0	1e-14
0.01	3e-14	6e-14	1e-13	0	2e-13	2e-14	1e-14	2.8e-13	7e-14
0.02	4e-14	9e-14	1.9e-13	1.3e-13	5e-14	6e-14	1e-14	1.5e-13	1.1e-13
0.03	1.9e-13	1.9e-13	1e-14	1.2e-13	2.6e-13	2e-14	1.7e-13	2e-14	1.1e-13
0.04	1.4e-13	7e-14	3e-14	1e-14	7e-14	3e-14	7e-14	1.9e-13	8e-14
0.05	9e-14	9e-14	2.5e-13	1.1e-13	1.1e-13	9e-14	5e-14	4e-14	2e-14
0.06	1e-14	1.1e-13	2e-14	1.1e-13	1.3e-13	1.1e-13	3e-14	1e-13	1.2e-13
0.07	9e-14	3e-14	2.2e-13	5e-14	1e-14	1.5e-13	5e-14	1.5e-13	1.3e-13
0.08	9e-14	6e-14	3e-14	6e-14	1.1e-13	1.1e-13	3e-14	1.2e-13	1e-14
0.09	5e-14	2.4e-13	6e-14	3e-14	2e-14	1.3e-13	6e-14	1e-13	2.3e-13
0.1	0	5e-14	1.4e-13	7e-14	6e-14	7e-14	1e-14	1e-13	6e-14
0.11	1e-14	1.1e-13	2e-14	2e-14	1.4e-13	5e-14	2.8e-13	2e-14	7e-14
0.12	4e-14	2e-14	1e-14	7e-14	7e-14	9e-14	2e-13	0	9e-14
0.13	9e-14	2e-13	2.4e-13	5e-14	2.7e-13	1.6e-13	5e-14	1.1e-13	5e-14
0.14	1.6e-13	7e-14	1.7e-13	5e-14	7e-14	1.3e-13	2e-13	0	1.3e-13
0.15	1e-13	3e-14	3e-14	1.5e-13	5e-14	0	1e-14	4e-14	2e-14
0.16	8e-14	3e-14	9e-14	9e-14	2.5e-13	1.1e-13	4e-14	6e-14	3e-14
0.17	2.9e-13	1.1e-13	1e-14	2e-14	1.3e-13	9e-14	7e-14	7e-14	2e-14
0.18	4.1e-13	1e-14	1.1e-13	1.9e-13	1.3e-13	0	6e-14	2e-14	4e-14
0.19	2e-13	1.6e-13	4e-14	6e-14	1.9e-13	1e-13	1e-13	1e-14	5e-14
0.2	4.9e-13	7e-14	1.3e-13	4e-14	1.4e-13	1e-14	2e-14	9e-14	5e-14
0.21	3.5e-13	1e-14	2e-14	6e-14	9e-14	5e-14	0	9e-14	4e-14
0.22	4.3e-13	1.5e-13	0	6e-14	1.2e-13	7e-14	9e-14	1e-14	1e-13
0.23	6.8e-13	0	1.5e-13	0	1e-13	0	1.6e-13	1.6e-13	2e-14
0.24	3.1e-13	1.5e-13	9e-14	4e-14	1e-14	8e-14	4e-14	4e-14	9e-14
0.25	6.6e-13	1.8e-13	1e-13	1.5e-13	1.3e-13	1.5e-13	3e-14	1.5e-13	0
0.26	7e-13	1.5e-13	2.9e-13	1e-14	2e-13	2e-14	2e-14	2e-14	1.2e-13
0.27	8.1e-13	2.1e-13	4e-14	1.7e-13	7e-14	1e-13	7e-14	7e-14	3e-14
0.28	9.2e-13	2.7e-13	2.5e-13	1.6e-13	2.1e-13	3e-14	2e-14	7e-14	7e-14
0.29	8.7e-13	1.6e-13	2.3e-13	3e-14	5e-14	5e-14	1.1e-13	1.9e-13	1e-14
0.3	9.9e-13	3.1e-13	6e-14	5e-14	1.4e-13	2e-13	1.3e-13	1.6e-13	2e-14
0.31	1.07e-12	1e-13	3.2e-13	8e-14	2.7e-13	1e-13	1e-13	2e-14	9e-14
0.32	9.6e-13	3.9e-13	6e-14	4e-14	1e-14	1.1e-13	1.2e-13	1.2e-13	1e-14
0.33	1.05e-12	4e-13	1.6e-13	3e-14	1.8e-13	4e-14	9e-14	4e-14	8e-14
0.34	1.46e-12	2.7e-13	3.7e-13	6e-14	1.1e-13	1.2e-13	1.3e-13	2e-14	1e-14
0.35	1.39e-12	5e-13	2e-14	8e-14	1.3e-13	1e-13	1.5e-13	2e-13	7e-14
0.36	1.32e-12	3.7e-13	1.9e-13	1e-14	5e-14	1.3e-13	5e-14	7e-14	6e-14
0.37	1.56e-12	5.6e-13	2.8e-13	1e-13	2.9e-13	4e-14	1.1e-13	1.9e-13	5e-14
0.38	1.6e-12	6.9e-13	2.6e-13	2e-14	5e-14	2e-14	1.2e-13	5e-14	1e-14
0.39	1.68e-12	6.7e-13	2.5e-13	1.2e-13	1.9e-13	2e-14	1.7e-13	3e-14	1e-14
0.4	2.15e-12	7.4e-13	1.8e-13	2e-14	8e-14	7e-14	9e-14	1.5e-13	1.9e-13
0.41	1.69e-12	7.9e-13	3.2e-13	2e-14	1.3e-13	1.6e-13	8e-14	2e-14	7e-14
0.42	2.25e-12	8.3e-13	3.8e-13	2.4e-13	2e-14	1.1e-13	0	1.3e-13	1e-14
0.43	2.29e-12	6.6e-13	2.9e-13	0	2.2e-13	3e-14	1.6e-13	2e-13	6e-14
0.44	2.29e-12	1.01e-12	3.9e-13	1.5e-13	1e-13	1.6e-13	3e-14	2e-14	1.1e-13
0.45	2.47e-12	7.9e-13	3.7e-13	2.9e-13	7e-14	1e-13	5e-14	1.5e-13	4e-14
0.46	2.73e-12	9.9e-13	4.2e-13	2e-14	6e-14	9e-14	6e-14	6e-14	3e-14
0.47	2.85e-12	1.25e-12	6.6e-13	1.9e-13	0	1.5e-13	6e-14	3e-14	2e-14
0.48	2.98e-12	1.1e-12	4.1e-13	2.8e-13	7e-14	1e-13	7e-14	1.4e-13	1e-14
0.49	3.23e-12	1.39e-12	7.2e-13	2.4e-13	7e-14	2.3e-13	1e-14	1.1e-13	4e-14
0.5	3.2e-12	1.42e-12	6.8e-13	3.3e-13	2e-14	0	9e-14	7e-14	5e-14
0.51	3.44e-12	1.49e-12	6e-13	7e-14	6e-14	4e-14	9e-14	2e-14	5e-14
0.52	3.68e-12	1.64e-12	8.6e-13	2e-13	1.3e-13	5e-14	1e-13	1.5e-13	4e-14
0.53	3.89e-12	1.69e-12	8.3e-13	3.4e-13	1.6e-13	2e-13	1.1e-13	1.2e-13	1e-14
0.54	4.36e-12	1.59e-12	9.8e-13	2.7e-13	0	1e-13	1.2e-13	1e-14	9e-14
0.55	4.31e-12	1.75e-12	1e-12	5.3e-13	3e-14	6e-14	5e-14	3e-14	5e-14
0.56	4.58e-12	2.06e-12	1.07e-12	4.1e-13	1.9e-13	4e-14	2e-14	1.2e-13	3e-14
0.57	4.59e-12	1.98e-12	1.34e-12	4.2e-13	3e-14	1.4e-13	5e-14	9e-14	1.3e-13
0.58	5.3e-12	2.61e-12	1.24e-12	6e-13	8e-14	1.7e-13	6e-14	1e-13	3e-14
0.59	5.17e-12	2.52e-12	1.47e-12	4.3e-13	1.3e-13	3e-14	1.2e-13	1e-13	1.2e-13
0.6	5.4e-12	2.43e-12	1.72e-12	5.4e-13	5e-14	0	2.2e-13	1e-14	1.1e-13
0.61	5.73e-12	2.74e-12	1.59e-12	7.7e-13	9e-14	1.3e-13	4e-14	7e-14	5e-14
0.62	6.26e-12	3.1e-12	1.79e-12	6.7e-13	7e-14	1.1e-13	9e-14	1.6e-13	1.4e-13
0.63	6.17e-12	3e-12	1.85e-12	8.9e-13	1e-14	1.2e-13	7e-14	1.5e-13	2e-14
0.64	6.41e-12	3.17e-12	1.93e-12	7.7e-13	1.7e-13	1.9e-13	0	1.2e-13	1.4e-13
0.65	6.91e-12	3.47e-12	2.28e-12	1.11e-12	5e-14	5e-14	1e-13	8e-14	1e-14
0.66	6.68e-12	3.58e-12	2.22e-12	1.07e-12	6e-14	1.9e-13	1.9e-13	9e-14	1e-14
0.67	6.94e-12	3.82e-12	2.42e-12	1e-12	2e-14	8e-14	4e-14	2.9e-13	9e-14
0.68	7.47e-12	4.16e-12	2.62e-12	1.36e-12	1.6e-13	9e-14	6e-14	1e-14	3e-14
0.69	7.43e-12	4.14e-12	2.59e-12	1.35e-12	1.2e-13	2.1e-13	1.2e-13	2.2e-13	1e-14
0.7	7.62e-12	4.56e-12	2.8e-12	1.37e-12	1.3e-13	1.4e-13	1.6e-13	1.5e-13	5e-14
0.71	8.06e-12	4.77e-12	2.96e-12	1.45e-12	1.9e-13	2.6e-13	2.3e-13	1.1e-13	1.5e-13
0.72	8.23e-12	4.89e-12	3.12e-12	1.22e-12	3.6e-13	2.5e-13	2e-14	1e-14	5e-14
0.73	8.3e-12	5.25e-12	3.23e-12	1.8e-12	3e-13	6e-14	7e-14	2.2e-13	2e-14
0.74	8.54e-12	5.17e-12	3.43e-12	1.68e-12	2.7e-13	2.9e-13	1.1e-13	0	2e-14
0.75	8.6e-12	5.63e-12	3.46e-12	1.94e-12	2.7e-13	7e-14	2e-14	1.2e-13	1.5e-13
0.76	8.92e-12	6.05e-12	3.71e-12	2.07e-12	4.4e-13	1.3e-13	1e-14	1.1e-13	3e-14
0.77	8.98e-12	5.95e-12	3.63e-12	1.86e-12	4.4e-13	1.9e-13	3e-14	2e-14	2e-14
0.78	9.15e-12	6.13e-12	3.79e-12	2.28e-12	4.5e-13	1.3e-13	1.2e-13	3e-14	1.6e-13
0.79	9.5e-12	6.33e-12	4.04e-12	2.08e-12	5.6e-13	1e-13	4e-14	2e-14	2e-14
0.8	9.73e-12	6.47e-12	3.83e-12	2.17e-12	4.9e-13	1.4e-13	1.5e-13	3e-14	4e-14
0.81	9.86e-12	6.58e-12	4.13e-12	2.42e-12	6.2e-13	8e-14	7e-14	1.1e-13	1.1e-13
0.82	9.98e-12	6.97e-12	3.96e-12	2.23e-12	7.2e-13	2.2e-13	1e-13	6e-14	1.1e-13
0.83	1.03e-11	6.92e-12	4.19e-12	2.56e-12	5.5e-13	1e-13	1.1e-13	9e-14	9e-14
0.84	1.03e-11	7.08e-12	4.28e-12	2.42e-12	6.2e-13	1.5e-13	2e-14	1e-14	1.2e-13
0.85	1.06e-11	7.31e-12	4.23e-12	2.54e-12	6.2e-13	3.3e-13	8e-14	1.5e-13	0
0.86	1.09e-11	7.36e-12	4.17e-12	2.63e-12	5.9e-13	1e-13	7e-14	1.1e-13	5e-14
0.87	1.08e-11	7.55e-12	4.6e-12	2.51e-12	8.6e-13	2.8e-13	9e-14	3e-14	5e-14
0.88	1.12e-11	7.78e-12	4.38e-12	2.56e-12	6.8e-13	7e-14	3e-14	2.7e-13	4e-14
0.89	1.14e-11	7.69e-12	4.41e-12	2.76e-12	7.6e-13	2.1e-13	1.7e-13	1.1e-13	6e-14
0.9	1.16e-11	7.79e-12	4.61e-12	2.59e-12	1.02e-12	2.3e-13	0	5e-14	2e-14
0.91	1.17e-11	8.19e-12	4.53e-12	2.79e-12	7.1e-13	7e-14	6e-14	1.7e-13	1.3e-13
0.92	1.18e-11	8.04e-12	4.7e-12	2.8e-12	7.2e-13	2e-13	2e-14	1.7e-13	0
0.93	1.2e-11	8.31e-12	4.71e-12	2.74e-12	9.6e-13	2.5e-13	6e-14	5e-14	4e-14
0.94	1.22e-11	8.24e-12	4.75e-12	2.97e-12	8.1e-13	1.3e-13	7e-14	8e-14	8e-14
0.95	1.22e-11	8.4e-12	4.74e-12	2.74e-12	7.3e-13	1.8e-13	2e-14	4e-14	0
0.96	1.25e-11	8.5e-12	4.57e-12	2.87e-12	9.2e-13	1.4e-13	8e-14	1.5e-13	2e-14
0.97	1.23e-11	8.62e-12	5e-12	2.97e-12	7.8e-13	1.3e-13	9e-14	4e-14	9e-14
0.98	1.26e-11	8.5e-12	4.7e-12	2.82e-12	7.4e-13	3.5e-13	6e-14	7e-14	6e-14
0.99	1.27e-11	8.79e-12	4.91e-12	3.06e-12	1.02e-12	8e-14	5e-14	3e-14	1.5e-13
1	1.28e-11	8.9e-12	5.04e-12	2.85e-12	7.7e-13	3e-13	8e-14	8e-14	1.2e-13
1.01	1.31e-11	8.83e-12	5.03e-12	3.04e-12	7.5e-13	2.7e-13	3e-14	8e-14	6e-14
1.02	1.28e-11	8.97e-12	5.11e-12	3.13e-12	7.8e-13	1e-13	8e-14	7e-14	5e-14
1.03	1.3e-11	8.95e-12	5.12e-12	2.86e-12	9.4e-13	3.3e-13	8e-14	3e-14	2e-14
1.04	1.31e-11	9.15e-12	5.18e-12	3.07e-12	9.6e-13	1.8e-13	4e-14	7e-14	2e-14
1.05	1.33e-11	9.3e-12	5.24e-12	3.27e-12	9.7e-13	2.7e-13	3e-14	3e-14	0
1.06	1.35e-11	9.22e-12	5.42e-12	3.24e-12	9.5e-13	2.4e-13	9e-14	5e-14	1.4e-13
1.07	1.35e-11	9.36e-12	5.43e-12	3.16e-12	9.8e-13	1.6e-13	1e-14	1e-13	4e-14
1.08	1.35e-11	9.42e-12	5.46e-12	3.36e-12	1.09e-12	2.2e-13	1.1e-13	9e-14	9e-14
1.09	1.38e-11	9.42e-12	5.56e-12	3.07e-12	9.9e-13	1.4e-13	6e-14	1.4e-13	1e-14
1.1	1.38e-11	9.59e-12	5.44e-12	3.39e-12	9.8e-13	2.1e-13	4e-14	9e-14	2e-14
1.11	1.39e-11	9.77e-12	5.58e-12	3.23e-12	1.09e-12	3.8e-13	1e-14	1.5e-13	1e-14
1.12	1.4e-11	9.64e-12	5.7e-12	3.27e-12	9.4e-13	1.2e-13	1.3e-13	8e-14	3e-14
1.13	1.43e-11	9.86e-12	5.59e-12	3.35e-12	1.09e-12	2.4e-13	9e-14	3e-14	9e-14
1.14	1.44e-11	9.85e-12	5.76e-12	3.51e-12	1.07e-12	3.5e-13	3e-14	1.6e-13	9e-14
1.15	1.45e-11	9.94e-12	5.77e-12	3.16e-12	1.06e-12	1e-13	1e-13	5e-14	1.1e-13
1.16	1.46e-11	1.02e-11	5.7e-12	3.61e-12	1.11e-12	3.2e-13	5e-14	1.6e-13	1.1e-13
1.17	1.48e-11	1.02e-11	5.92e-12	3.37e-12	1.17e-12	2e-13	1e-14	4e-14	2e-13
1.18	1.47e-11	1.02e-11	5.78e-12	3.51e-12	1.1e-12	1.6e-13	4e-14	1.3e-13	1e-14
1.19	1.5e-11	1.04e-11	5.95e-12	3.67e-12	1.18e-12	3e-13	2e-14	1.5e-13	1e-14
1.2	1.51e-11	1.04e-11	5.95e-12	3.45e-12	9.9e-13	1.6e-13	2e-14	3e-14	2e-14
1.21	1.51e-11	1.06e-11	5.8e-12	3.66e-12	1.22e-12	2.9e-13	1.7e-13	6e-14	0
1.22	1.53e-11	1.06e-11	6.15e-12	3.58e-12	1.06e-12	2.6e-13	5e-14	1e-14	1e-14
1.23	1.54e-11	1.08e-11	6.05e-12	3.38e-12	1.07e-12	1.8e-13	7e-14	1e-14	5e-14
1.24	1.54e-11	1.07e-11	5.95e-12	3.71e-12	1.21e-12	1.6e-13	2e-14	9e-14	1e-13
1.25	1.56e-11	1.09e-11	6.11e-12	3.62e-12	1.14e-12	2.4e-13	1e-14	1e-14	0
1.26	1.57e-11	1.08e-11	6.11e-12	3.71e-12	1.11e-12	1.3e-13	1.6e-13	1.1e-13	5e-14
1.27	1.57e-11	1.11e-11	6.18e-12	3.84e-12	1.22e-12	4.1e-13	7e-14	8e-14	1.4e-13
1.28	1.61e-11	1.09e-11	6.21e-12	3.67e-12	9.4e-13	2.2e-13	4e-14	1.2e-13	6e-14
1.29	1.59e-11	1.11e-11	6.34e-12	3.79e-12	1.14e-12	2.9e-13	3e-14	3e-14	5e-14
1.3	1.62e-11	1.14e-11	6.34e-12	4.01e-12	1.15e-12	3.1e-13	1.3e-13	1.4e-13	4e-14
1.31	1.64e-11	1.13e-11	6.46e-12	3.9e-12	1.01e-12	1.9e-13	1.2e-13	3e-14	6e-14
1.32	1.63e-11	1.16e-11	6.54e-12	3.88e-12	1.16e-12	2.7e-13	5e-14	1e-14	1.5e-13
1.33	1.64e-11	1.16e-11	6.47e-12	4.17e-12	1.23e-12	3.4e-13	1.2e-13	8e-14	4e-14
1.34	1.67e-11	1.15e-11	6.69e-12	3.95e-12	1.18e-12	1.7e-13	6e-14	2e-14	1e-13
1.35	1.66e-11	1.18e-11	6.56e-12	4.09e-12	1.32e-12	1.9e-13	2e-14	5e-14	2e-14
1.36	1.68e-11	1.18e-11	6.89e-12	4.02e-12	1.3e-12	1.6e-13	1.7e-13	5e-14	0
1.37	1.69e-11	1.19e-11	6.74e-12	3.98e-12	1.17e-12	3e-14	1.1e-13	1e-14	4e-14
1.38	1.71e-11	1.18e-11	6.89e-12	4.14e-12	1.24e-12	4.1e-13	7e-14	7e-14	3e-14
1.39	1.73e-11	1.21e-11	6.89e-12	4.09e-12	1.21e-12	2.1e-13	1.6e-13	1.3e-13	6e-14
1.4	1.72e-11	1.22e-11	6.87e-12	4.14e-12	1.35e-12	2.3e-13	1.9e-13	2e-14	8e-14
1.41	1.75e-11	1.2e-11	6.99e-12	4.27e-12	1.33e-12	3.2e-13	7e-14	8e-14	1e-14
1.42	1.77e-11	1.23e-11	7.01e-12	4.15e-12	1.32e-12	1.8e-13	8e-14	1.5e-13	2e-14
1.43	1.77e-11	1.22e-11	6.96e-12	4.22e-12	1.33e-12	2.5e-13	1.6e-13	4e-14	6e-14
1.44	1.78e-11	1.24e-11	7.17e-12	4.36e-12	1.37e-12	4.5e-13	2e-14	1.2e-13	3e-14
1.45	1.81e-11	1.25e-11	7.11e-12	4.19e-12	1.38e-12	1.9e-13	7e-14	2.2e-13	2e-14
1.46	1.79e-11	1.25e-11	7.02e-12	4.3e-12	1.31e-12	3.9e-13	5e-14	5e-14	9e-14
1.47	1.82e-11	1.27e-11	7.4e-12	4.39e-12	1.37e-12	3.1e-13	5e-14	8e-14	6e-14
1.48	1.83e-11	1.25e-11	7.11e-12	4.36e-12	1.45e-12	2.8e-13	1.4e-13	8e-14	2.7e-13
1.49	1.84e-11	1.27e-11	7.25e-12	4.41e-12	1.26e-12	2.9e-13	4e-14	9e-14	4e-14
1.5	1.87e-11	1.29e-11	7.54e-12	4.56e-12	1.42e-12	2.2e-13	1e-13	1.5e-13	9e-14
1.51	1.87e-11	1.28e-11	7.36e-12	4.42e-12	1.45e-12	2.3e-13	3e-14	6e-14	5e-14
1.52	1.87e-11	1.31e-11	7.41e-12	4.55e-12	1.51e-12	4e-13	1.1e-13	6e-14	1.7e-13
1.53	1.9e-11	1.3e-11	7.58e-12	4.62e-12	1.57e-12	2.7e-13	7e-14	1.8e-13	7e-14
1.54	1.9e-11	1.32e-11	7.44e-12	4.41e-12	1.45e-12	3.8e-13	2e-14	6e-14	1e-13
1.55	1.9e-11	1.33e-11	7.62e-12	4.68e-12	1.48e-12	3.8e-13	3e-14	4e-14	2e-14
1.56	1.94e-11	1.33e-11	7.77e-12	4.66e-12	1.4e-12	3e-13	3e-13	1.5e-13	1.7e-13
1.57	1.95e-11	1.36e-11	7.59e-12	4.6e-12	1.42e-12	3.6e-13	5e-14	3e-14	2e-14
1.58	1.94e-11	1.36e-11	7.75e-12	4.77e-12	1.68e-12	3.4e-13	1.3e-13	3e-14	9e-14
1.59	1.97e-11	1.37e-11	7.86e-12	4.54e-12	1.55e-12	2e-13	7e-14	1.4e-13	9e-14
1.6	1.97e-11	1.37e-11	7.57e-12	4.76e-12	1.42e-12	4.1e-13	8e-14	1.4e-13	9e-14
1.61	1.99e-11	1.38e-11	7.82e-12	4.76e-12	1.63e-12	2.9e-13	6e-14	1e-14	2e-14
1.62	2e-11	1.4e-11	7.93e-12	4.66e-12	1.42e-12	3e-13	1.4e-13	3e-14	7e-14
1.63	2.02e-11	1.4e-11	7.94e-12	4.84e-12	1.5e-12	4.7e-13	7e-14	1.3e-13	1.5e-13
1.64	2.03e-11	1.4e-11	8.24e-12	4.89e-12	1.59e-12	2.9e-13	4e-14	6e-14	8e-14
1.65	2.05e-11	1.42e-11	8.07e-12	5e-12	1.54e-12	3.4e-13	1.4e-13	6e-14	1e-14
1.66	2.06e-11	1.42e-11	8.08e-12	4.85e-12	1.58e-12	5e-13	3e-14	8e-14	6e-14
1.67	2.06e-11	1.44e-11	8.18e-12	5.11e-12	1.58e-12	2.8e-13	0	1.3e-13	2e-14
1.68	2.09e-11	1.45e-11	8.27e-12	5.17e-12	1.44e-12	4.1e-13	9e-14	4e-14	1.2e-13
1.69	2.08e-11	1.45e-11	8.29e-12	5.09e-12	1.67e-12	1.8e-13	1e-14	1.1e-13	6e-14
1.7	2.12e-11	1.48e-11	8.46e-12	5.03e-12	1.61e-12	3.2e-13	5e-14	1.6e-13	1.3e-13
1.71	2.13e-11	1.46e-11	8.47e-12	5.2e-12	1.59e-12	4.7e-13	1e-14	5e-14	3e-14
1.72	2.13e-11	1.49e-11	8.62e-12	5.14e-12	1.69e-12	2.6e-13	1.6e-13	1.8e-13	4e-14
1.73	2.17e-11	1.5e-11	8.81e-12	5.28e-12	1.75e-12	3.2e-13	1.2e-13	5e-14	1.6e-13
1.74	2.16e-11	1.49e-11	8.65e-12	5.34e-12	1.68e-12	2.3e-13	9e-14	2e-13	6e-14
1.75	2.18e-11	1.5e-11	8.81e-12	5.36e-12	1.73e-12	2.6e-13	1.5e-13	8e-14	1.1e-13
1.76	2.2e-11	1.54e-11	8.84e-12	5.35e-12	1.6e-12	2.8e-13	5e-14	3e-14	1e-14
1.77	2.19e-11	1.51e-11	8.88e-12	5.35e-12	1.73e-12	1.9e-13	8e-14	4e-14	5e-14
1.78	2.22e-11	1.55e-11	8.91e-12	5.49e-12	1.72e-12	3e-13	8e-14	1.5e-13	4e-14
1.79	2.23e-11	1.54e-11	8.82e-12	5.34e-12	1.83e-12	3e-13	4e-14	2e-14	3e-14
1.8	2.24e-11	1.55e-11	9.2e-12	5.58e-12	1.73e-12	1.7e-13	0	2e-14	1.1e-13
1.81	2.27e-11	1.57e-11	9.09e-12	5.39e-12	1.82e-12	3.5e-13	1.6e-13	1.2e-13	0
1.82	2.27e-11	1.57e-11	8.97e-12	5.68e-12	1.73e-12	2e-13	4e-14	5e-14	4e-14
1.83	2.29e-11	1.6e-11	9.13e-12	5.55e-12	1.83e-12	3.7e-13	2.1e-13	8e-14	1e-14
1.84	2.31e-11	1.62e-11	9.37e-12	5.59e-12	1.88e-12	4.3e-13	1.3e-13	1.6e-13	5e-14
1.85	2.31e-11	1.62e-11	9.21e-12	5.82e-12	1.79e-12	2.2e-13	1.6e-13	3e-14	0
1.86	2.35e-11	1.62e-11	9.27e-12	5.59e-12	1.78e-12	4.1e-13	3e-14	8e-14	4e-14
1.87	2.34e-11	1.64e-11	9.4e-12	5.66e-12	1.79e-12	4.7e-13	7e-14	4e-14	5e-14
1.88	2.37e-11	1.64e-11	9.65e-12	5.82e-12	1.75e-12	3.6e-13	1.3e-13	1.4e-13	6e-14
1.89	2.38e-11	1.67e-11	9.41e-12	5.77e-12	1.91e-12	4.2e-13	2e-14	6e-14	7e-14
1.9	2.38e-11	1.66e-11	9.68e-12	5.77e-12	1.88e-12	3.7e-13	1.1e-13	1.5e-13	1e-14
1.91	2.42e-11	1.69e-11	9.51e-12	5.94e-12	1.88e-12	3.2e-13	4e-14	1.9e-13	1.5e-13
1.92	2.41e-11	1.68e-11	9.61e-12	5.68e-12	2.03e-12	4e-13	2e-14	3e-14	2.1e-13
1.93	2.44e-11	1.7e-11	9.79e-12	5.81e-12	1.96e-12	5.1e-13	8e-14	3e-14	1e-14
1.94	2.44e-11	1.72e-11	9.65e-12	6.02e-12	1.98e-12	3e-13	2.3e-13	8e-14	4e-14
1.95	2.46e-11	1.71e-11	9.8e-12	5.89e-12	2.22e-12	4.7e-13	6e-14	6e-14	1e-14
1.96	2.48e-11	1.75e-11	9.92e-12	6.07e-12	1.84e-12	4.6e-13	5e-14	1e-14	9e-14
1.97	2.48e-11	1.74e-11	9.9e-12	6.06e-12	2.07e-12	4.8e-13	4e-14	3e-14	5e-14
1.98	2.51e-11	1.75e-11	1.01e-11	6.05e-12	1.8e-12	5.2e-13	9e-14	4e-14	8e-14
1.99	2.52e-11	1.77e-11	1.01e-11	6.2e-12	1.94e-12	3.2e-13	2e-14	1e-13	1e-13
2	2.53e-11	1.77e-11	1.03e-11	6.14e-12	2.17e-12	5e-13	1.9e-13	7e-14	2e-14
2.01	2.55e-11	1.79e-11	1.02e-11	6.28e-12	1.82e-12	2.9e-13	3e-14	1e-14	4e-14
2.02	2.57e-11	1.8e-11	1.05e-11	6.36e-12	2.04e-12	5e-13	2e-14	7e-14	3e-14
2.03	2.58e-11	1.79e-11	1.04e-11	6.36e-12	2.1e-12	5.8e-13	2e-13	1e-14	2e-14
2.04	2.59e-11	1.84e-11	1.05e-11	6.48e-12	1.97e-12	3.8e-13	9e-14	7e-14	5e-14
2.05	2.62e-11	1.83e-11	1.06e-11	6.49e-12	2.07e-12	4.9e-13	1.5e-13	2e-14	1.2e-13
2.06	2.63e-11	1.83e-11	1.07e-11	6.38e-12	2.1e-12	6.3e-13	1.8e-13	2.6e-13	1e-14
2.07	2.63e-11	1.85e-11	1.07e-11	6.59e-12	2.04e-12	5.2e-13	2e-14	5e-14	1e-13
2.08	2.65e-11	1.86e-11	1.08e-11	6.58e-12	2.23e-12	5.1e-13	1.9e-13	3e-14	7e-14
2.09	2.68e-11	1.87e-11	1.09e-11	6.54e-12	1.95e-12	3e-13	1e-14	1.4e-13	9e-14
2.1	2.69e-11	1.89e-11	1.08e-11	6.77e-12	2.13e-12	4.7e-13	1e-14	3e-14	9e-14
2.11	2.71e-11	1.88e-11	1.1e-11	6.58e-12	2.11e-12	4.8e-13	1.4e-13	1.2e-13	8e-14
2.12	2.73e-11	1.92e-11	1.11e-11	6.71e-12	2.01e-12	4.6e-13	1e-13	6e-14	2e-14
2.13	2.72e-11	1.91e-11	1.1e-11	6.87e-12	2.13e-12	5.2e-13	5e-14	1.8e-13	3e-14
2.14	2.76e-11	1.93e-11	1.13e-11	6.57e-12	2.24e-12	3.9e-13	2e-13	1e-13	1e-14
2.15	2.76e-11	1.96e-11	1.11e-11	6.72e-12	2.2e-12	4.7e-13	5e-14	5e-14	4e-14
2.16	2.79e-11	1.96e-11	1.13e-11	6.83e-12	2.2e-12	5.2e-13	3e-14	1.3e-13	1.7e-13
2.17	2.83e-11	1.97e-11	1.15e-11	6.97e-12	2.16e-12	3.7e-13	8e-14	1e-14	8e-14
2.18	2.83e-11	2e-11	1.13e-11	6.82e-12	2.29e-12	4.9e-13	9e-14	4e-14	6e-14
2.19	2.84e-11	1.98e-11	1.13e-11	7e-12	2.27e-12	6.2e-13	2e-14	1.3e-13	2e-14
2.2	2.86e-11	2.01e-11	1.17e-11	7.12e-12	2.23e-12	3.7e-13	5e-14	2e-14	6e-14
2.21	2.87e-11	2.01e-11	1.15e-11	7.15e-12	2.38e-12	5.3e-13	1e-14	2e-14	2e-14
2.22	2.92e-11	2.02e-11	1.17e-11	7.19e-12	2.18e-12	5.4e-13	2.6e-13	4e-14	1.4e-13
2.23	2.91e-11	2.05e-11	1.18e-11	7.29e-12	2.35e-12	4.2e-13	4e-14	4e-14	1e-14
2.24	2.93e-11	2.05e-11	1.19e-11	7.28e-12	2.27e-12	4.9e-13	1.5e-13	2.4e-13	1.1e-13
2.25	2.97e-11	2.06e-11	1.19e-11	7.46e-12	2.35e-12	6.2e-13	7e-14	7e-14	1.6e-13
2.26	2.97e-11	2.09e-11	1.21e-11	7.35e-12	2.25e-12	5e-13	1.4e-13	1e-14	5e-14
2.27	2.99e-11	2.08e-11	1.19e-11	7.48e-12	2.5e-12	6.3e-13	1e-13	9e-14	4e-14
2.28	3.01e-11	2.1e-11	1.22e-11	7.64e-12	2.43e-12	6.5e-13	2.1e-13	3e-14	6e-14
2.29	3.02e-11	2.12e-11	1.23e-11	7.44e-12	2.47e-12	5.1e-13	3e-14	1.5e-13	1.2e-13
2.3	3.06e-11	2.12e-11	1.22e-11	7.53e-12	2.62e-12	5.9e-13	2e-13	2.5e-13	2e-14
2.31	3.05e-11	2.13e-11	1.22e-11	7.41e-12	2.39e-12	6.2e-13	2.6e-13	7e-14	5e-14
2.32	3.08e-11	2.16e-11	1.25e-11	7.6e-12	2.53e-12	5.9e-13	2e-14	5e-14	9e-14
2.33	3.09e-11	2.16e-11	1.25e-11	7.8e-12	2.53e-12	5.8e-13	2.9e-13	4e-14	4e-14
2.34	3.11e-11	2.19e-11	1.26e-11	7.59e-12	2.53e-12	5.9e-13	1.1e-13	9e-14	2e-14
2.35	3.14e-11	2.18e-11	1.27e-11	7.72e-12	2.59e-12	5.9e-13	3e-14	2e-14	3e-14
2.36	3.16e-11	2.21e-11	1.27e-11	7.83e-12	2.63e-12	5.9e-13	1.7e-13	8e-14	7e-14
2.37	3.16e-11	2.22e-11	1.28e-11	7.83e-12	2.47e-12	7.2e-13	1.4e-13	1.5e-13	2e-14
2.38	3.19e-11	2.23e-11	1.31e-11	8e-12	2.66e-12	5.6e-13	5e-14	2e-14	5e-14
2.39	3.21e-11	2.23e-11	1.29e-11	7.97e-12	2.66e-12	5.6e-13	1.9e-13	6e-14	7e-14
2.4	3.22e-11	2.27e-11	1.31e-11	7.92e-12	2.6e-12	4.5e-13	4e-14	1.5e-13	3e-14
2.41	3.26e-11	2.28e-11	1.33e-11	8.03e-12	2.72e-12	6.6e-13	9e-14	7e-14	1e-13
2.42	3.27e-11	2.29e-11	1.3e-11	8.15e-12	2.67e-12	5.5e-13	2.1e-13	7e-14	1.4e-13
2.43	3.29e-11	2.3e-11	1.34e-11	8.16e-12	2.69e-12	7.5e-13	1e-14	7e-14	3e-14
2.44	3.32e-11	2.32e-11	1.33e-11	8.27e-12	2.79e-12	6.8e-13	1.5e-13	1.8e-13	7e-14
2.45	3.31e-11	2.33e-11	1.34e-11	8.31e-12	2.68e-12	6e-13	1.4e-13	1.2e-13	1.3e-13
2.46	3.35e-11	2.35e-11	1.35e-11	8.27e-12	2.81e-12	6e-13	5e-14	8e-14	4e-14
2.47	3.36e-11	2.35e-11	1.37e-11	8.53e-12	2.72e-12	6.9e-13	6e-14	1e-13	1e-13
2.48	3.38e-11	2.37e-11	1.35e-11	8.44e-12	2.67e-12	6.1e-13	2.2e-13	1.8e-13	2e-14
2.49	3.39e-11	2.38e-11	1.39e-11	8.62e-12	2.95e-12	6.3e-13	2e-14	2e-14	6e-14
2.5	3.44e-11	2.39e-11	1.38e-11	8.77e-12	2.77e-12	7.3e-13	2e-14	0	2e-14
2.51	3.42e-11	2.42e-11	1.38e-11	8.72e-12	2.9e-12	5.7e-13	1.5e-13	5e-14	9e-14
2.52	3.47e-11	2.43e-11	1.41e-11	8.61e-12	2.93e-12	7.9e-13	5e-14	2e-13	6e-14
2.53	3.48e-11	2.45e-11	1.41e-11	8.85e-12	2.83e-12	7.1e-13	2e-13	1e-13	2e-14
2.54	3.49e-11	2.45e-11	1.42e-11	8.81e-12	2.81e-12	6.4e-13	9e-14	1e-13	5e-14
2.55	3.53e-11	2.48e-11	1.43e-11	9.01e-12	2.96e-12	7e-13	1.5e-13	2.2e-13	1e-14
2.56	3.54e-11	2.49e-11	1.44e-11	9.04e-12	2.83e-12	8.7e-13	2.6e-13	5e-14	8e-14
2.57	3.55e-11	2.5e-11	1.44e-11	8.86e-12	3.01e-12	7.5e-13	1.8e-13	5e-14	3e-14
2.58	3.58e-11	2.51e-11	1.46e-11	9.14e-12	2.92e-12	6.1e-13	2.9e-13	5e-14	5e-14
2.59	3.59e-11	2.53e-11	1.48e-11	9e-12	3.01e-12	8.3e-13	1.7e-13	1.7e-13	8e-14
2.6	3.64e-11	2.57e-11	1.47e-11	9.05e-12	2.98e-12	6.8e-13	1.6e-13	1.2e-13	3e-14
2.61	3.64e-11	2.56e-11	1.49e-11	9.21e-12	3.14e-12	6.9e-13	3.1e-13	1e-13	0
2.62	3.67e-11	2.58e-11	1.49e-11	9.11e-12	3.02e-12	8.6e-13	5e-14	9e-14	3e-14
2.63	3.68e-11	2.6e-11	1.52e-11	9.34e-12	3.14e-12	6.2e-13	4e-13	2e-14	6e-14
2.64	3.71e-11	2.62e-11	1.51e-11	9.39e-12	3.03e-12	7.2e-13	8e-14	4e-14	8e-14
2.65	3.72e-11	2.64e-11	1.52e-11	9.36e-12	3.12e-12	9.5e-13	2.1e-13	3e-14	4e-14
2.66	3.75e-11	2.63e-11	1.52e-11	9.55e-12	3.21e-12	6.6e-13	1.9e-13	9e-14	3e-14
2.67	3.76e-11	2.67e-11	1.56e-11	9.44e-12	3.23e-12	9.6e-13	3e-14	1e-14	1e-14
2.68	3.79e-11	2.69e-11	1.54e-11	9.54e-12	3.25e-12	8.2e-13	1.4e-13	1e-13	5e-14
2.69	3.81e-11	2.7e-11	1.57e-11	9.72e-12	3.23e-12	7e-13	1.6e-13	5e-14	2e-13
2.7	3.83e-11	2.72e-11	1.57e-11	9.72e-12	3.2e-12	7.8e-13	2.4e-13	2.8e-13	2e-14
2.71	3.86e-11	2.73e-11	1.58e-11	9.7e-12	3.22e-12	9.4e-13	6e-14	8e-14	5e-14
2.72	3.88e-11	2.73e-11	1.58e-11	1e-11	3.32e-12	5.4e-13	1.8e-13	6e-14	1.7e-13
2.73	3.91e-11	2.77e-11	1.6e-11	9.79e-12	3.37e-12	8.9e-13	2.8e-13	1.8e-13	0
2.74	3.92e-11	2.77e-11	1.59e-11	9.91e-12	3.33e-12	9.9e-13	1.7e-13	7e-14	2e-14
2.75	3.94e-11	2.8e-11	1.62e-11	1.01e-11	3.36e-12	7.7e-13	1.5e-13	4e-14	1.1e-13
2.76	3.97e-11	2.83e-11	1.63e-11	1.02e-11	3.58e-12	8.7e-13	2.1e-13	2.7e-13	6e-14
2.77	4.01e-11	2.81e-11	1.64e-11	1.01e-11	3.53e-12	9.9e-13	2.6e-13	6e-14	1.9e-13
2.78	4.02e-11	2.85e-11	1.64e-11	1.03e-11	3.47e-12	7.8e-13	5e-14	9e-14	1.4e-13
2.79	4.04e-11	2.85e-11	1.68e-11	1.03e-11	3.47e-12	8.2e-13	2e-13	1.6e-13	4e-14
2.8	4.07e-11	2.88e-11	1.67e-11	1.05e-11	3.52e-12	8e-13	3e-13	1.9e-13	2.1e-13
2.81	4.1e-11	2.9e-11	1.7e-11	1.04e-11	3.59e-12	7.4e-13	2.5e-13	3e-14	0
2.82	4.12e-11	2.91e-11	1.69e-11	1.06e-11	3.55e-12	9.3e-13	2.9e-13	1.3e-13	2e-14
2.83	4.14e-11	2.93e-11	1.71e-11	1.07e-11	3.46e-12	8.4e-13	2.1e-13	3e-14	1e-13
2.84	4.17e-11	2.96e-11	1.74e-11	1.07e-11	3.73e-12	9.4e-13	4.1e-13	7e-14	8e-14
2.85	4.2e-11	2.96e-11	1.73e-11	1.07e-11	3.59e-12	8.3e-13	3.7e-13	1e-13	8e-14
2.86	4.2e-11	3e-11	1.75e-11	1.08e-11	3.57e-12	9.2e-13	2.3e-13	1.8e-13	3e-14
2.87	4.22e-11	3.02e-11	1.77e-11	1.09e-11	3.74e-12	9.1e-13	3.2e-13	1.5e-13	6e-14
2.88	4.26e-11	3.01e-11	1.78e-11	1.11e-11	3.69e-12	1.07e-12	2.2e-13	3e-14	3e-14
2.89	4.28e-11	3.05e-11	1.77e-11	1.1e-11	3.81e-12	8.3e-13	3.4e-13	2e-14	3e-14
2.9	4.32e-11	3.05e-11	1.8e-11	1.13e-11	3.77e-12	1.06e-12	3.3e-13	2.2e-13	1e-14
2.91	4.34e-11	3.06e-11	1.8e-11	1.11e-11	3.8e-12	9.9e-13	2.9e-13	2e-14	5e-14
2.92	4.36e-11	3.09e-11	1.82e-11	1.13e-11	3.95e-12	9.7e-13	3.6e-13	6e-14	2e-14
2.93	4.39e-11	3.11e-11	1.84e-11	1.13e-11	3.81e-12	8.8e-13	4.3e-13	1.6e-13	1e-13
2.94	4.41e-11	3.12e-11	1.84e-11	1.13e-11	3.86e-12	1.15e-12	2.1e-13	4e-14	1e-13
2.95	4.44e-11	3.15e-11	1.84e-11	1.15e-11	3.95e-12	9.1e-13	4.2e-13	1.8e-13	1.5e-13
2.96	4.49e-11	3.16e-11	1.87e-11	1.15e-11	3.77e-12	1.05e-12	2.6e-13	9e-14	6e-14
2.97	4.49e-11	3.18e-11	1.87e-11	1.16e-11	4.07e-12	1.14e-12	3.3e-13	1e-14	7e-14
2.98	4.52e-11	3.2e-11	1.9e-11	1.16e-11	4.05e-12	1.06e-12	3.7e-13	1.8e-13	2e-14
2.99	4.54e-11	3.23e-11	1.91e-11	1.17e-11	3.89e-12	1.04e-12	3.4e-13	1.7e-13	2e-14
3	4.55e-11	3.23e-11	1.89e-11	1.19e-11	4.11e-12	1.13e-12	3.5e-13	1.1e-13	5e-14

## Sheet: Figure 3c
Temperature (K)	Vbr (V)	Error bar
292	-1.61	0.17
287	-1.43	0.12
280	-1.31	0.07
275	-1.24	0.12
260	-1.02	0.07
245	-0.95	0.1
230	-0.8	0.13
200	-0.74	0.16
170	-0.7	0.09

## Sheet: Figure 3e
Potential (V)	Counts (arb. units)
0	0
0.003	0
0.005	0
0.008	0
0.01	0
0.013	0
0.015	0
0.018	0
0.02	0
0.023	0
0.026	0
0.028	0
0.031	0.007
0.033	0.021
0.036	0.021
0.038	0.007
0.041	0.035
0.043	0.042
0.046	0.063
0.048	0.091
0.051	0.167
0.053	0.195
0.056	0.153
0.058	0.195
0.061	0.146
0.064	0.174
0.066	0.23
0.069	0.341
0.071	0.397
0.074	0.529
0.076	0.627
0.079	0.334
0.081	0.411
0.084	0.494
0.086	0.285
0.089	0.327
0.091	0.306
0.094	0.348
0.096	0.209
0.099	0.272
0.102	0.202
0.104	0.223
0.107	0.202
0.109	0.299
0.112	0.216
0.114	0.244
0.117	0.174
0.119	0.244
0.122	0.174
0.124	0.23
0.127	0.306
0.129	0.223
0.132	0.202
0.134	0.174
0.137	0.195
0.14	0.146
0.142	0.32
0.145	0.153
0.147	0.181
0.15	0.139
0.152	0.125
0.155	0.181
0.157	0.104
0.16	0.125
0.162	0.097
0.165	0.195
0.167	0.139
0.17	0.174
0.172	0.265
0.175	0.223
0.178	0.265
0.18	0.258
0.183	0.292
0.185	0.355
0.188	0.327
0.19	0.285
0.193	0.299
0.195	0.195
0.198	0.237
0.2	0.202
0.203	0.258
0.205	0.216
0.208	0.202
0.21	0.181
0.213	0.174
0.216	0.237
0.218	0.223
0.221	0.188
0.223	0.174
0.226	0.181
0.228	0.216
0.231	0.272
0.233	0.139
0.236	0.258
0.238	0.174
0.241	0.174
0.243	0.16
0.246	0.16
0.248	0.153
0.251	0.174
0.254	0.146
0.256	0.146
0.259	0.174
0.261	0.097
0.264	0.125
0.266	0.111
0.269	0.111
0.271	0.097
0.274	0.077
0.276	0.042
0.279	0.097
0.281	0.063
0.284	0.084
0.286	0.111
0.289	0.063
0.292	0.097
0.294	0.097
0.297	0.07
0.299	0.111
0.302	0.063
0.304	0.084
0.307	0.097
0.309	0.097
0.312	0.056
0.314	0.084
0.317	0.091
0.319	0.125
0.322	0.049
0.324	0.077
0.327	0.125
0.33	0.063
0.332	0.104
0.335	0.084
0.337	0.091
0.34	0.084
0.342	0.125
0.345	0.056
0.347	0.056
0.35	0.084
0.352	0.084
0.355	0.042
0.357	0.07
0.36	0.091
0.362	0.063
0.365	0.056
0.368	0.042
0.37	0.084
0.373	0.07
0.375	0.056
0.378	0.049
0.38	0.035
0.383	0.07
0.385	0.049
0.388	0.056
0.39	0.063
0.393	0.035
0.395	0.063
0.398	0.056
0.4	0.035
0.403	0.056
0.406	0.028
0.408	0.056
0.411	0.035
0.413	0.056
0.416	0.028
0.418	0.028
0.421	0.035
0.423	0.07
0.426	0.056
0.428	0.028
0.431	0.021
0.433	0.049
0.436	0.042
0.438	0.049
0.441	0.007
0.444	0.021
0.446	0.014
0.449	0.042
0.451	0.028
0.454	0.063
0.456	0.049
0.459	0.042
0.461	0.063
0.464	0.049
0.466	0.028
0.469	0.021
0.471	0.063
0.474	0.056
0.476	0.049
0.479	0.028
0.482	0.035
0.484	0.056
0.487	0.035
0.489	0.056
0.492	0.063
0.494	0.063
0.497	0.077
0.499	0.063
0.502	0.118
0.504	0.139
0.507	0.132
0.509	0.111
0.512	0.195
0.514	0.223
0.517	0.251
0.52	0.258
0.522	0.251
0.525	0.278
0.527	0.244
0.53	0.306
0.532	0.188
0.535	0.272
0.537	0.174
0.54	0.202
0.542	0.16
0.545	0.174
0.547	0.174
0.55	0.174
0.552	0.167
0.555	0.146
0.558	0.125
0.56	0.209
0.563	0.132
0.565	0.139
0.568	0.118
0.57	0.146
0.573	0.16
0.575	0.181
0.578	0.153
0.58	0.153
0.583	0.153
0.585	0.146
0.588	0.146
0.59	0.146
0.593	0.153
0.596	0.16
0.598	0.216
0.601	0.153
0.603	0.244
0.606	0.195
0.608	0.23
0.611	0.209
0.613	0.244
0.616	0.278
0.618	0.306
0.621	0.223
0.623	0.23
0.626	0.195
0.628	0.139
0.631	0.132
0.634	0.118
0.636	0.097
0.639	0.091
0.641	0.077
0.644	0.07
0.646	0.091
0.649	0.063
0.651	0.056
0.654	0.084
0.656	0.084
0.659	0.077
0.661	0.091
0.664	0.056
0.666	0.077
0.669	0.077
0.672	0.091
0.674	0.049
0.677	0.063
0.679	0.091
0.682	0.111
0.684	0.049
0.687	0.056
0.689	0.077
0.692	0.091
0.694	0.091
0.697	0.118
0.699	0.091
0.702	0.063
0.704	0.091
0.707	0.091
0.71	0.035
0.712	0.104
0.715	0.104
0.717	0.07
0.72	0.063
0.722	0.097
0.725	0.077
0.727	0.084
0.73	0.063
0.732	0.063
0.735	0.084
0.737	0.091
0.74	0.097
0.742	0.063
0.745	0.063
0.748	0.077
0.75	0.084
0.753	0.063
0.755	0.097
0.758	0.091
0.76	0.056
0.763	0.042
0.765	0.132
0.768	0.07
0.77	0.042
0.773	0.084
0.775	0.091
0.778	0.077
0.78	0.077
0.783	0.063
0.786	0.084
0.788	0.091
0.791	0.111
0.793	0.091
0.796	0.097
0.798	0.111
0.801	0.104
0.803	0.104
0.806	0.077
0.808	0.091
0.811	0.097
0.813	0.056
0.816	0.111
0.818	0.063
0.821	0.097
0.824	0.077
0.826	0.118
0.829	0.118
0.831	0.091
0.834	0.125
0.836	0.077
0.839	0.125
0.841	0.056
0.844	0.091
0.846	0.111
0.849	0.104
0.851	0.084
0.854	0.077
0.856	0.084
0.859	0.049
0.861	0.091
0.864	0.077
0.867	0.097
0.869	0.056
0.872	0.091
0.874	0.091
0.877	0.132
0.879	0.07
0.882	0.132
0.884	0.091
0.887	0.063
0.889	0.111
0.892	0.049
0.894	0.097
0.897	0.07
0.899	0.097
0.902	0.077
0.905	0.077
0.907	0.084
0.91	0.077
0.912	0.097
0.915	0.063
0.917	0.077
0.92	0.056
0.922	0.091
0.925	0.091
0.927	0.097
0.93	0.056
0.932	0.084
0.935	0.084
0.937	0.084
0.94	0.091
0.943	0.104
0.945	0.097
0.948	0.132
0.95	0.153
0.953	0.111
0.955	0.167
0.958	0.174
0.96	0.265
0.963	0.327
0.965	0.508
0.968	0.55
0.97	0.654
0.973	0.703
0.975	0.801
0.978	0.696
0.981	0.752
0.983	0.787
0.986	0.766
0.988	0.766
0.991	0.919
0.993	0.647
0.996	0.745
0.998	0.766
1.001	0.647
1.003	0.578
1.006	0.501
1.008	0.835
1.011	0.459
1.013	0.466
1.016	0.543
1.019	0.536
1.021	0.557
1.024	0.446
1.026	0.64
1.029	0.71
1.031	0.529
1.034	0.557
1.036	0.529
1.039	0.39
1.041	0.432
1.044	0.439
1.046	0.418
1.049	0.32
1.051	0.39
1.054	0.376
1.057	0.334
1.059	0.327
1.062	0.251
1.064	0.258
1.067	0.418
1.069	0.251
1.072	0.258
1.074	0.32
1.077	0.23
1.079	0.299
1.082	0.258
1.084	0.244
1.087	0.223
1.089	0.23
1.092	0.251
1.095	0.223
1.097	0.223
1.1	0.265
1.102	0.292
1.105	0.278
1.107	0.251
1.11	0.272
1.112	0.237
1.115	0.258
1.117	0.202
1.12	0.167
1.122	0.195
1.125	0.16
1.127	0.23
1.13	0.251
1.133	0.188
1.135	0.265
1.138	0.223
1.14	0.223
1.143	0.362
1.145	0.355
1.148	0.466
1.15	0.494
1.153	0.515
1.155	0.529
1.158	0.418
1.16	0.759
1.163	0.661
1.165	0.668
1.168	0.842
1.171	0.752
1.173	0.919
1.176	0.842
1.178	0.954
1.181	0.835
1.183	0.863
1.186	0.954
1.188	0.571
1.191	0.508
1.193	0.557
1.196	0.585
1.198	0.362
1.201	0.459
1.203	0.473
1.206	0.466
1.209	0.487
1.211	0.654
1.214	0.55
1.216	0.564
1.219	0.585
1.221	0.55
1.224	0.466
1.226	0.418
1.229	0.306
1.231	0.327
1.234	0.313
1.236	0.355
1.239	0.272
1.241	0.216
1.244	0.306
1.247	0.167
1.249	0.181
1.252	0.118
1.254	0.021
1.257	0.084
1.259	0.056
1.262	0.028
1.264	0.021
1.267	0
1.269	0
1.272	0
1.274	0
1.277	0
1.279	0
1.282	0
1.285	0
1.287	0
1.29	0
1.292	0
1.295	0
